# Supplementary material for: Integrating Spatial Transcriptomics and Single-nucleus RNA Sequencing Reveals the Potential Therapeutic Strategies for Uterine Leiomyoma
Source: Int J Biol Sci. 2023 May 8;19(8):2515–30. doi: 10.7150/ijbs.83510 (PMC10197899; doi:10.7150/ijbs.83510)
Supplement: Supplementary file 2 — Supplementary table 1. [file ijbsv19p2515s2.xls]

## Sheet: Table S1
GENES	p_val	avg_log2FC	pct.1	pct.2	p_val_adj
PTGER3	0	3.54302	0.795	0.204	0
CYR61	0	2.86817	0.642	0.091	0
ATF3	0	3.01335	0.584	0.007	0
CRIM1	0	3.77625	0.603	0.095	0
ARID5A	0	2.23928	0.523	0.033	0
EGR1	0	2.00136	0.384	0.005	0
DUSP1	0	2.24228	0.559	0.042	0
PDE10A	0	2.66722	0.553	0.047	0
FOXP2	0	2.82614	0.622	0.071	0
UNC5D	0	-3.19136	0.08	0.777	0
CCDC171	0	-2.411	0.365	0.933	0
CD44	0	3.13751	0.889	0.635	0
NEAT1	0	2.08461	0.972	0.885	0
MALAT1	0	-1.55697	0.999	1	0
ABLIM1	0	1.9634	0.473	0.026	0
DCP1B	0	-2.57099	0.271	0.846	0
NR4A1	0	2.9464	0.524	0.019	0
RAD51B	0	-3.37673	0.629	0.986	0
FOS	0	2.62098	0.562	0.016	0
THBS1	0	3.1215	0.529	0.046	0
ATP8B4	0	-3.01522	0.09	0.868	0
SLC24A3	0	-2.02067	0.735	0.962	0
PDLIM3	6.70622e-294	3.20086	0.817	0.463	2.0806e-289
GRIA2	4.87823e-292	-2.50853	0.021	0.683	1.51347e-287
ANO1	1.13309e-286	-2.26826	0.062	0.709	3.51542e-282
EBF1	7.64257e-277	2.17048	0.538	0.098	2.37111e-272
CNN1	6.03749e-271	2.77546	0.832	0.571	1.87313e-266
LIPI	3.14754e-269	-2.08727	0.048	0.668	9.76526e-265
ALDH1A2	9.96739e-267	1.54099	0.35	0.023	3.09238e-262
COLEC12	8.56832e-266	-2.80496	0.054	0.681	2.65832e-261
PLCE1	6.45143e-264	2.1346	0.585	0.146	2.00156e-259
AP001347.1	2.71844e-262	-1.50572	0.58	0.936	8.43397e-258
SPCS3	9.11866e-255	-2.02661	0.089	0.681	2.82906e-250
ZFPM2	1.84733e-249	2.18193	0.856	0.639	5.73136e-245
RCAN1	1.07131e-246	1.88521	0.331	0.024	3.32373e-242
LIMA1	1.09279e-244	2.14675	0.63	0.201	3.39039e-240
EDNRA	9.44372e-240	-2.04358	0.246	0.776	2.92991e-235
INPP4B	7.81473e-239	2.10057	0.516	0.112	2.42452e-234
HOXD10	5.04118e-232	1.0435	0.253	0.007	1.56403e-227
PALMD	1.43166e-230	1.82158	0.413	0.059	4.44173e-226
LDB2	5.22343e-230	2.26809	0.683	0.258	1.62057e-225
LTBP1	4.23495e-229	2.10291	0.648	0.231	1.31389e-224
PRKD1	1.3866e-225	-1.74472	0.453	0.858	4.30192e-221
STARD13-AS	6.23268e-223	-2.12088	0.122	0.666	1.93369e-218
CHRDL2	6.96463e-222	-1.84115	0.131	0.68	2.16078e-217
COL12A1	1.55851e-220	-1.71401	0.298	0.814	4.83528e-216
NRXN3	4.07798e-220	2.27544	0.72	0.306	1.26519e-215
PDE4D	9.08859e-216	-1.16913	0.874	0.973	2.81973e-211
PLXNA2	1.13171e-214	1.10831	0.263	0.013	3.51113e-210
ITGA9	2.11349e-214	-2.21461	0.095	0.638	6.5571e-210
STAMBPL1	1.0476e-212	-1.53495	0.318	0.789	3.25017e-208
CEMIP	1.24266e-212	-2.52516	0.103	0.625	3.85534e-208
PTBP2	1.02121e-208	-1.44591	0.543	0.879	3.1683e-204
SAMD4A	1.75444e-208	2.23848	0.833	0.615	5.44314e-204
KLF6	2.39836e-202	1.75389	0.6	0.21	7.4409e-198
CASC15	1.44005e-198	-1.34969	0.469	0.875	4.46776e-194
LSAMP	3.23224e-198	-2.19515	0.093	0.62	1.0028e-193
PDCD4	3.26856e-198	-1.52893	0.281	0.749	1.01407e-193
LRRC7	3.20718e-196	-2.78838	0.033	0.543	9.95027e-192
GAREM1	4.78612e-194	2.02066	0.477	0.119	1.48489e-189
COL6A3	1.3212e-193	-1.29543	0.549	0.894	4.09902e-189
FOSB	1.91291e-191	1.22481	0.198	0.003	5.93481e-187
SHROOM3	4.04649e-191	1.98581	0.333	0.044	1.25542e-186
SMOC2	5.1036e-191	-1.7722	0.298	0.752	1.58339e-186
KCNMA1-AS1	5.31777e-191	-1.94272	0.175	0.658	1.64984e-186
AL139184.1	8.73899e-190	-2.067	0.082	0.581	2.71127e-185
AC037198.1	8.07838e-189	1.01828	0.225	0.009	2.50632e-184
TSC22D1	2.01638e-188	-1.59962	0.408	0.816	6.25582e-184
HMCN2	2.21798e-188	-1.3786	0.159	0.691	6.88127e-184
ADGRE5	1.56105e-187	-1.37892	0.267	0.755	4.84317e-183
DOCK5	5.40282e-186	1.13213	0.271	0.023	1.67623e-181
FOSL2	3.51207e-185	1.59043	0.494	0.136	1.08962e-180
RND3	2.86258e-183	1.64892	0.349	0.054	8.88114e-179
CELF2	3.62323e-182	1.72428	0.683	0.31	1.12411e-177
AC007098.1	1.42843e-181	-1.82538	0.158	0.635	4.43171e-177
TNC	4.22274e-180	2.88388	0.745	0.429	1.31011e-175
COL4A6	8.818e-180	-1.49271	0.336	0.79	2.73578e-175
AL365295.1	1.01068e-179	1.88488	0.499	0.139	3.13564e-175
SFRP4	2.4068e-178	-1.57212	0.085	0.58	7.4671e-174
AC027237.3	5.38772e-178	1.08032	0.212	0.009	1.67154e-173
OSBPL1A	3.9638e-175	-1.60506	0.212	0.682	1.22977e-170
TMTC1	3.98122e-175	1.24327	0.246	0.019	1.23517e-170
CBR4	4.17727e-175	-1.27515	0.458	0.835	1.296e-170
TXNRD1	3.68246e-174	2.32113	0.463	0.13	1.14248e-169
STARD13	5.12342e-174	-1.38936	0.611	0.878	1.58954e-169
DEPTOR	6.73995e-173	1.78373	0.431	0.104	2.09107e-168
CREB5	7.027e-173	2.07188	0.643	0.28	2.18013e-168
TTLL7	2.83526e-172	1.49479	0.472	0.126	8.79639e-168
CPED1	3.35344e-172	1.62903	0.422	0.095	1.0404e-167
CSRNP3	5.46867e-172	-1.75022	0.06	0.542	1.69666e-167
PAMR1	1.36324e-170	1.41675	0.329	0.049	4.22946e-166
MAP3K8	5.47519e-170	1.12348	0.24	0.018	1.69868e-165
HUNK	5.88941e-170	1.81182	0.409	0.092	1.82719e-165
DOK6	4.61148e-168	-1.71397	0.047	0.524	1.43071e-163
CYFIP2	6.11903e-168	-1.57331	0.05	0.518	1.89843e-163
SERPINE1	1.05684e-167	2.38916	0.198	0.008	3.27886e-163
DES	1.55389e-167	1.75467	0.779	0.568	4.82093e-163
NCALD	1.60518e-167	-2.10595	0.05	0.523	4.98008e-163
ACTB	2.60302e-167	1.64823	0.766	0.514	8.07588e-163
FLNC	2.56063e-165	1.88579	0.412	0.099	7.94436e-161
CUX1	3.34503e-164	1.5618	0.838	0.734	1.03779e-159
SOCS2-AS1	6.83324e-164	-1.46961	0.184	0.65	2.12001e-159
KCNIP4	1.12962e-163	-1.84879	0.322	0.761	3.50464e-159
COBLL1	4.07783e-160	1.82374	0.401	0.093	1.26515e-155
JUND	1.57687e-157	1.31568	0.344	0.064	4.89224e-153
TRPC4	5.56692e-156	2.01309	0.559	0.225	1.72714e-151
CDC42EP3	9.02726e-156	-1.3493	0.183	0.638	2.80071e-151
ALCAM	1.59853e-154	2.47315	0.39	0.092	4.95944e-150
AC011586.2	3.9231e-154	1.10419	0.167	0.003	1.21714e-149
AKAP6	7.36914e-153	1.79131	0.475	0.148	2.28628e-148
PTPRD	2.35771e-152	-1.35038	0.086	0.546	7.31481e-148
COL27A1	2.48613e-152	-1.25904	0.216	0.664	7.71322e-148
ANXA1	3.13358e-152	1.18681	0.241	0.024	9.72193e-148
EGFR	3.55709e-152	1.25753	0.336	0.061	1.10359e-147
PDLIM1	5.02351e-152	1.13847	0.277	0.038	1.55855e-147
CERS6	5.44346e-151	1.56878	0.565	0.223	1.68883e-146
PLA2R1	5.68959e-150	1.41096	0.54	0.2	1.7652e-145
CPEB2	7.34101e-150	1.89793	0.366	0.082	2.27755e-145
PRKG1	3.02613e-148	1.29471	0.923	0.93	9.38856e-144
HSPB1	3.46175e-148	1.8615	0.392	0.098	1.07401e-143
CDH11	3.59136e-148	-1.32212	0.367	0.771	1.11422e-143
CHRM2	5.74574e-148	-2.41411	0.004	0.423	1.78262e-143
FRMD6	2.17202e-147	-1.23495	0.466	0.825	6.7387e-143
RIPOR2	2.60971e-147	1.35725	0.403	0.101	8.09664e-143
TNFRSF11B	2.79068e-146	1.71213	0.143	0	8.65808e-142
PRR16	7.22361e-146	-1.24828	0.217	0.687	2.24113e-141
TUBE1	1.53677e-145	-1.38246	0.142	0.571	4.76783e-141
DPYD-AS1	3.95099e-145	-2.08601	0.068	0.488	1.22579e-140
COL14A1	1.19048e-143	2.07546	0.474	0.159	3.69346e-139
PKD2	2.26017e-142	1.80361	0.766	0.594	7.01217e-138
KLHL13	2.55264e-142	-1.31336	0.529	0.838	7.91955e-138
TSPAN5	4.97463e-142	1.78863	0.583	0.257	1.54338e-137
LINC01088	2.63355e-141	1.6148	0.369	0.086	8.17059e-137
RNF115	9.52369e-141	1.81101	0.692	0.437	2.95473e-136
PAK3	8.89254e-140	-1.46373	0.058	0.481	2.75891e-135
PDLIM5	1.25061e-139	1.44338	0.898	0.882	3.88001e-135
CADPS2	1.84433e-139	1.70251	0.749	0.547	5.72205e-135
PTCHD4	2.02296e-139	-1.80702	0.017	0.428	6.27623e-135
LINC01266	2.77289e-138	-1.54538	0.044	0.464	8.60289e-134
MYO1D	5.28035e-137	1.41439	0.466	0.151	1.63823e-132
HTR1E	6.11107e-137	-1.98334	0.01	0.41	1.89596e-132
MSR1	1.5616e-136	1.11364	0.159	0.006	4.84488e-132
RAP1A	1.76459e-135	-1.17568	0.477	0.808	5.47463e-131
CHRDL1	3.08953e-135	-1.59491	0.129	0.546	9.58527e-131
PCA3	6.13521e-135	-1.41381	0.33	0.694	1.90345e-130
NHSL2	2.10308e-134	-1.39249	0.037	0.446	6.52479e-130
GLIS3	1.02748e-132	1.39659	0.3	0.056	3.18777e-128
CTTNBP2	6.08176e-132	1.47282	0.385	0.106	1.88687e-127
AC009264.1	1.15582e-131	-2.17279	0.008	0.393	3.58593e-127
PLXNA4	2.34653e-131	1.66615	0.446	0.145	7.28012e-127
GALNT13	4.09793e-131	-1.73335	0.067	0.472	1.27138e-126
SLC8A1-AS1	4.47821e-131	-1.61227	0.112	0.515	1.38936e-126
COL4A5	4.73918e-131	-1.12978	0.683	0.905	1.47033e-126
SYT1	2.25069e-129	2.04109	0.792	0.652	6.98278e-125
LMCD1	2.4789e-129	2.21709	0.215	0.024	7.6908e-125
GCNT1	1.16781e-128	-1.23431	0.216	0.616	3.62314e-124
AC020916.1	1.98697e-128	1.04437	0.198	0.019	6.16458e-124
AC026894.1	4.61845e-128	-1.36585	0.093	0.487	1.43287e-123
PART1	1.15006e-126	-1.32955	0.003	0.376	3.56806e-122
AC092162.2	1.82063e-126	-1.26544	0.066	0.465	5.64852e-122
GNA14	4.58437e-125	1.66343	0.736	0.52	1.4223e-120
KCND2	6.0159e-125	-1.43376	0.228	0.641	1.86643e-120
AL133346.1	6.3888e-125	-1.24066	0.259	0.667	1.98213e-120
TNS3	1.37957e-124	1.08766	0.356	0.09	4.28012e-120
STARD4-AS1	1.47376e-124	-1.23675	0.011	0.381	4.57233e-120
ITGA11	7.15265e-124	1.28906	0.591	0.274	2.21911e-119
AL161457.2	7.00571e-122	-1.38759	0.111	0.489	2.17352e-117
ANGPT1	2.04906e-121	1.00421	0.201	0.021	6.3572e-117
TMTC2	1.83318e-120	-1.31561	0.24	0.644	5.68743e-116
AL357507.1	5.44156e-119	-2.29837	0.014	0.376	1.68824e-114
TRAF3IP2-AS1	4.43436e-118	-1.1453	0.407	0.757	1.37576e-113
PRKCA	6.20941e-118	1.35333	0.733	0.509	1.92647e-113
TRHDE	2.02593e-117	-1.59407	0.014	0.369	6.28544e-113
THRB	4.84569e-117	-1.28545	0.45	0.782	1.50338e-112
AC008591.1	9.87739e-117	-1.6346	0.203	0.566	3.06446e-112
RFX2	1.64636e-115	1.62032	0.596	0.32	5.10784e-111
VGLL3	5.76728e-115	1.2611	0.316	0.076	1.7893e-110
EPHB1	1.43677e-113	-1.29607	0.095	0.469	4.45758e-109
TRIO	1.62484e-113	1.15044	0.825	0.757	5.04108e-109
RRAS2	2.04216e-112	2.00043	0.426	0.154	6.3358e-108
NR3C1	2.68301e-112	1.00299	0.319	0.077	8.32404e-108
AL049647.1	4.60414e-112	-1.1359	0.006	0.347	1.42844e-107
LBR	5.08713e-112	-1.03939	0.21	0.593	1.57828e-107
PCDH11X	1.24039e-111	-2.1967	0.013	0.357	3.8483e-107
ITIH5	1.47937e-111	1.10437	0.299	0.068	4.58973e-107
WWOX	9.19385e-111	1.6162	0.718	0.483	2.85239e-106
PRLR	1.41808e-110	-1.00741	0.24	0.654	4.39961e-106
ZNF519	1.95406e-110	-1.10228	0.107	0.481	6.06246e-106
PDE8B	4.65534e-110	-1.12224	0.138	0.508	1.44432e-105
HSPA1A	5.52906e-110	1.12633	0.167	0.015	1.71539e-105
PRDX6	2.43838e-109	-1.30703	0.1	0.461	7.56508e-105
ADAMTS9	4.57798e-108	-1.04602	0.26	0.639	1.42032e-103
PAG1	1.91373e-107	1.11434	0.252	0.049	5.93735e-103
WNT5B	1.96705e-107	1.04808	0.261	0.052	6.10279e-103
IGFBP5	3.5107e-107	-1.24424	0.147	0.518	1.0892e-102
BCL6	3.56565e-107	1.26477	0.36	0.109	1.10624e-102
PTCHD1-AS	1.21457e-106	-1.28409	0.231	0.608	3.76821e-102
CDK6	2.51991e-106	-1.18932	0.104	0.475	7.81802e-102
AC008676.3	2.88015e-106	-1.08065	0.057	0.404	8.93568e-102
KLHL29	3.38578e-106	1.58821	0.47	0.192	1.05044e-101
AL133370.1	3.97966e-106	-1.08937	0.01	0.336	1.23469e-101
CPEB4	1.55722e-105	1.33203	0.422	0.154	4.83127e-101
FAM227B	1.87014e-105	-1.31154	0.147	0.505	5.80211e-101
CDH13	2.59064e-105	1.5036	0.647	0.4	8.03745e-101
SPSB1	9.89461e-102	-1.13747	0.111	0.467	3.0698e-97
CLRN1-AS1	2.54135e-101	1.71298	0.25	0.051	7.88454e-97
NR4A3	2.71115e-101	1.06722	0.149	0.012	8.41136e-97
SPOCK1	4.59018e-101	1.41494	0.342	0.101	1.4241e-96
CTGF	4.88396e-101	1.5315	0.36	0.117	1.51525e-96
AC092691.1	6.19738e-101	-1.4112	0.046	0.385	1.92274e-96
MYOF	5.89544e-100	1.38618	0.628	0.381	1.82906e-95
TSC22D2	1.29248e-99	1.50171	0.552	0.291	4.00992e-95
AC109466.1	1.35946e-99	1.47488	0.109	0.002	4.21773e-95
INKA2	2.46713e-99	-1.22665	0.065	0.393	7.65427e-95
SLC26A7	4.6836e-99	-1.96845	0.007	0.317	1.45309e-94
GRID1	5.70529e-99	-1.0654	0.093	0.444	1.77007e-94
NEDD9	6.81253e-99	1.29168	0.34	0.102	2.11359e-94
JAM3	9.38097e-99	-1.04692	0.214	0.569	2.91045e-94
NREP	1.61352e-98	-1.00443	0.074	0.411	5.00594e-94
AC096576.2	2.04825e-98	-1.31125	0.018	0.331	6.3547e-94
GOLM1	2.09096e-98	-1.04689	0.047	0.371	6.48721e-94
FAM9B	1.21188e-97	1.03461	0.194	0.029	3.75986e-93
C9orf84	1.22652e-97	-1.18696	0.164	0.504	3.80527e-93
HEPH	3.1573e-97	-1.10576	0.132	0.475	9.79551e-93
DCX	8.01941e-97	-1.39106	0	0.301	2.48802e-92
EXT1	2.44543e-96	1.43612	0.713	0.525	7.58695e-92
VEGFA	1.31086e-95	1.18714	0.501	0.239	4.06696e-91
PLEKHG4B	1.71726e-95	-1.10405	0.001	0.299	5.3278e-91
DAPP1	9.85635e-95	1.65548	0.252	0.057	3.05793e-90
AC093817.1	2.36386e-93	-1.02573	0.003	0.295	7.33389e-89
FAM19A5	4.01521e-92	-1.03028	0.012	0.309	1.24572e-87
CACNA1D	4.6478e-92	-1.21734	0.014	0.309	1.44198e-87
SFRP1	3.39571e-91	-1.23057	0.02	0.319	1.05352e-86
LRRTM4	6.29616e-91	1.7326	0.14	0.013	1.95338e-86
DIAPH3	9.64311e-91	1.05365	0.183	0.027	2.99178e-86
DLGAP1	2.59081e-89	-1.56714	0.075	0.393	8.03797e-85
EOGT	1.13223e-87	1.19172	0.512	0.257	3.51273e-83
PCDH7	1.21937e-87	1.87448	0.524	0.276	3.78309e-83
AP001831.1	2.74483e-87	-1.11797	0.097	0.407	8.51583e-83
UTRN	4.90652e-87	1.20665	0.671	0.467	1.52225e-82
AL645568.1	6.03664e-87	-1.05703	0.201	0.517	1.87287e-82
ERRFI1	1.60872e-86	1.31568	0.23	0.051	4.99104e-82
LTBP2	1.72427e-86	-1.10091	0.106	0.423	5.34956e-82
SEMA5A	3.31134e-86	-1.12748	0.106	0.43	1.02734e-81
CAV1	7.93277e-86	1.6119	0.428	0.189	2.46114e-81
STK38L	8.28814e-86	1.7408	0.698	0.528	2.57139e-81
LYPLAL1-AS1	3.41982e-85	-1.22493	0.034	0.321	1.061e-80
TENM1	1.58301e-84	-1.09122	0.163	0.488	4.91129e-80
TAOK3	1.82246e-84	-1.10241	0.447	0.719	5.65418e-80
CLIC4	4.40489e-84	1.47378	0.694	0.551	1.36662e-79
ARID5B	5.04316e-84	1.24937	0.736	0.609	1.56464e-79
PLCL1	8.02754e-84	1.3626	0.821	0.698	2.49055e-79
ZDHHC14	8.27786e-84	1.14977	0.698	0.485	2.56821e-79
KCNN2	9.10185e-83	-1.34114	0.03	0.313	2.82385e-78
CAMK2D	1.04498e-82	1.33901	0.593	0.37	3.24205e-78
SLIT2	1.29965e-82	1.62831	0.639	0.445	4.03216e-78
SIK3	5.83084e-82	1.2534	0.686	0.507	1.80902e-77
NRG1	1.12362e-81	-1.4705	0.01	0.277	3.48603e-77
PRELID2	1.68382e-80	1.07618	0.312	0.099	5.22407e-76
ANKS1B	2.63347e-80	1.18976	0.66	0.455	8.17034e-76
MACROD2	2.71514e-80	1.03415	0.819	0.68	8.42372e-76
SLC35F4	4.32768e-80	1.40929	0.333	0.115	1.34266e-75
AP003086.2	1.19378e-79	-1.17953	0.157	0.458	3.7037e-75
GSE1	1.53519e-79	1.35152	0.482	0.249	4.76294e-75
SH3D19	2.08612e-79	1.26019	0.64	0.437	6.4722e-75
LRRFIP1	6.60093e-79	1.22192	0.735	0.636	2.04794e-74
PDE1C	1.69698e-78	1.12312	0.275	0.081	5.26487e-74
MRTFA	2.84216e-78	1.19414	0.575	0.363	8.8178e-74
SNX25	3.93993e-78	1.00151	0.358	0.134	1.22236e-73
NFIB	4.39872e-78	1.25097	0.461	0.219	1.3647e-73
AHNAK	2.00047e-77	1.0424	0.335	0.12	6.20647e-73
CTNNAL1	3.32042e-77	1.24614	0.285	0.089	1.03016e-72
WEE1	4.85496e-76	1.07592	0.402	0.175	1.50625e-71
ASB5	1.55249e-75	-1.15745	0.003	0.249	4.81661e-71
SMS	4.60632e-75	-1.19044	0.127	0.415	1.42911e-70
SGMS2	7.29064e-75	1.17267	0.339	0.126	2.26192e-70
ANKUB1	8.62125e-75	-1.04743	0.147	0.436	2.67474e-70
CTIF	9.94436e-75	1.07674	0.438	0.208	3.08524e-70
AC009975.1	1.24962e-74	1.21525	0.306	0.103	3.87696e-70
DNAH14	5.33648e-74	-1.0846	0.06	0.333	1.65564e-69
ACTC1	5.78041e-73	-1.19779	0.002	0.241	1.79337e-68
KLF7	1.28079e-71	1.39802	0.627	0.457	3.97366e-67
ATRNL1	5.99155e-70	1.45347	0.369	0.157	1.85888e-65
PTPRM	3.49399e-69	1.10849	0.534	0.303	1.08401e-64
ACTG2	1.98862e-67	1.68007	0.836	0.884	6.1697e-63
KIF13A	4.40153e-67	1.11888	0.663	0.515	1.36557e-62
AAK1	5.9084e-66	1.07807	0.566	0.362	1.83308e-61
HPGD	5.85222e-65	-1.03879	0.03	0.267	1.81565e-60
DMD	1.44059e-64	1.10919	0.868	0.899	4.46944e-60
GALNT18	1.89203e-63	1.1885	0.496	0.269	5.87003e-59
AC092422.1	2.60955e-63	-1.08474	0.003	0.215	8.09612e-59
DIRC3	4.89923e-63	1.27734	0.665	0.517	1.51999e-58
LHFPL6	2.16568e-62	1.22284	0.524	0.308	6.71903e-58
RARB	2.20472e-62	-1.11051	0.074	0.319	6.84014e-58
TMOD3	3.75143e-62	1.01427	0.359	0.16	1.16388e-57
DIAPH2	2.46653e-60	1.10021	0.593	0.407	7.65242e-56
ARHGAP24	3.88894e-59	1.14354	0.47	0.263	1.20654e-54
CRY1	3.99995e-59	1.12202	0.314	0.13	1.24098e-54
TPM4	9.69907e-59	1.165	0.709	0.633	3.00914e-54
BDNF	1.85929e-57	1.01364	0.125	0.021	5.76844e-53
CNKSR3	1.99852e-57	1.48521	0.544	0.362	6.2004e-53
SSH2	4.87851e-57	1.05662	0.477	0.272	1.51356e-52
CCDC50	5.09636e-57	1.01706	0.458	0.265	1.58115e-52
GBE1	5.90209e-57	1.25508	0.436	0.235	1.83112e-52
CBLB	7.85374e-57	1.19443	0.522	0.334	2.43662e-52
LINC02296	1.16395e-56	1.08103	0.404	0.197	3.61117e-52
CAB39	1.36471e-56	1.32286	0.466	0.277	4.23402e-52
THSD4-AS1	3.66157e-56	-1.01293	0.082	0.309	1.136e-51
FOXO1	7.7777e-56	1.10238	0.729	0.625	2.41303e-51
UBC	5.47746e-55	1.02648	0.263	0.098	1.69938e-50
MAGI2	6.72332e-55	1.09206	0.709	0.609	2.08591e-50
ARMC9	1.17744e-53	1.32363	0.611	0.472	3.65301e-49
YAP1	3.14356e-51	1.23968	0.773	0.788	9.7529e-47
PAWR	3.96827e-51	1.07104	0.528	0.346	1.23116e-46
IQCJ-SCHIP1	5.65877e-50	1.29124	0.591	0.451	1.75563e-45
RASSF8	2.78381e-47	1.49702	0.493	0.331	8.63677e-43
EVA1C	7.75018e-47	1.02858	0.542	0.378	2.40449e-42
KCNE4	2.79263e-45	1.04512	0.355	0.181	8.66412e-41
MGP	4.01824e-44	1.0953	0.285	0.128	1.24666e-39
TJP1	9.09736e-44	1.01204	0.611	0.482	2.82245e-39
MBNL2	4.56842e-43	1.15268	0.613	0.498	1.41735e-38
DAB1	4.79003e-42	1.03808	0.344	0.177	1.48611e-37
RAB31	1.76239e-41	1.00751	0.44	0.271	5.4678e-37
LAMC1	2.99256e-40	1.03081	0.51	0.358	9.28442e-36
MAP1B	5.50337e-40	1.09803	0.418	0.254	1.70742e-35
AC138305.1	7.7644e-40	-1.1105	0.004	0.147	2.4089e-35
AL035401.1	4.05396e-37	-1.01934	0.007	0.143	1.25774e-32
ULK4	1.22607e-36	1.51419	0.499	0.344	3.8039e-32
RAB23	2.72773e-34	1.0707	0.532	0.413	8.46279e-30
HSPH1	5.14477e-29	1.07298	0.143	0.052	1.59616e-24
PLOD2	6.60693e-20	1.02138	0.45	0.359	2.0498e-15
TGFBR1	3.86911e-12	1.02693	0.376	0.311	1.20039e-07
TIMP3	5.10459e-10	1.13235	0.289	0.22	1.5837e-05
TGFB2	0.94154	1.24366	0.371	0.424	1
