# Supplementary material for: Integrating Spatial Transcriptomics and Single-nucleus RNA Sequencing Reveals the Potential Therapeutic Strategies for Uterine Leiomyoma
Source: Int J Biol Sci. 2023 May 8;19(8):2515–30. doi: 10.7150/ijbs.83510 (PMC10197899; doi:10.7150/ijbs.83510)
Supplement: Supplementary file 3 — Supplementary table 2. [file ijbsv19p2515s3.xls]

## Sheet: Table S2
GENES	p_val	avg_log2FC	pct.1	pct.2	p_val_adj
LRRC7	0	-3.1731	0.023	0.62	0
PTGER3	0	2.87414	0.929	0.504	0
NEXN	0	1.76493	0.875	0.639	0
TTLL7	0	2.24609	0.645	0.112	0
PTBP2	0	-1.57847	0.61	0.94	0
PALMD	0	2.86633	0.713	0.031	0
PBX1	0	-1.44426	0.889	0.985	0
KLHL29	0	2.46393	0.741	0.24	0
CRIM1	0	4.72764	0.915	0.187	0
SLC8A1-AS1	0	-2.07194	0.224	0.781	0
PLEKHH2	0	1.69148	0.819	0.55	0
AC007098.1	0	-2.13446	0.171	0.754	0
LRRTM4	0	4.42734	0.679	0.013	0
COBLL1	0	1.9729	0.462	0.015	0
ZNF385B	0	-3.41685	0.031	0.868	0
GLS	0	2.2382	0.797	0.417	0
COL6A3	0	-1.92006	0.196	0.83	0
DOCK3	0	2.54309	0.708	0.117	0
ALCAM	0	3.32173	0.604	0.116	0
CCDC80	0	-1.66848	0.157	0.711	0
CPEB2	0	2.3671	0.678	0.177	0
LINC01088	0	2.17297	0.548	0.08	0
PKD2	0	2.94669	0.926	0.558	0
GAB1	0	2.11428	0.883	0.583	0
SH3D19	0	2.02766	0.871	0.586	0
SPCS3	0	-2.33739	0.068	0.811	0
RAI14	0	1.48895	0.925	0.715	0
PDE8B	0	-1.61906	0.143	0.711	0
KCNN2	0	-2.15602	0.086	0.677	0
AC008591.1	0	-2.51741	0.084	0.671	0
LAMA4	0	-1.90865	0.498	0.938	0
CTGF	0	1.84302	0.528	0.095	0
CNKSR3	0	1.89616	0.843	0.49	0
SMOC2	0	-2.6476	0.245	0.936	0
CREB5	0	2.09181	0.791	0.348	0
SFRP4	0	-2.18121	0.041	0.746	0
MAGI2	0	2.33102	0.906	0.523	0
CUX1	0	1.68343	0.922	0.684	0
IMMP2L	0	1.78559	0.9	0.618	0
CADPS2	0	2.20463	0.708	0.158	0
FLNC	0	2.01422	0.446	0.043	0
UBE2H	0	1.98323	0.868	0.566	0
CALD1	0	2.15588	0.99	0.931	0
DPP6	0	1.94645	0.99	0.916	0
PCDH11X	0	-3.30292	0.021	0.661	0
COL4A6	0	-1.947	0.402	0.87	0
KLHL13	0	-1.90127	0.433	0.854	0
UNC5D	0	-4.46507	0.047	0.962	0
ZFPM2	0	1.50223	0.927	0.776	0
EXT1	0	2.50086	0.902	0.529	0
PTPRD	0	-2.02345	0.029	0.614	0
CCDC171	0	-2.48932	0.489	0.972	0
AL161457.2	0	-1.74471	0.026	0.552	0
PCA3	0	-2.01022	0.172	0.748	0
TNC	0	2.58265	0.692	0.229	0
AC026894.1	0	-1.99739	0.05	0.677	0
RRAS2	0	2.495	0.693	0.209	0
CD44	0	2.67577	0.959	0.578	0
NEAT1	0	2.15346	0.99	0.921	0
MALAT1	0	-1.46917	1	1	0
CHRDL2	0	-2.30813	0.045	0.781	0
TRPC6	0	-1.87022	0.064	0.602	0
SIK3	0	1.81144	0.866	0.619	0
CELF2	0	2.12997	0.857	0.422	0
PRKG1	0	1.32635	0.984	0.946	0
CTNNA3	0	-2.41303	0.06	0.688	0
KCNMA1	0	-1.37495	0.931	0.982	0
KCNMA1-AS1	0	-2.20028	0.097	0.676	0
STAMBPL1	0	-2.62309	0.173	0.886	0
ACTA2	0	-1.27195	0.899	0.995	0
PLCE1	0	1.82188	0.691	0.273	0
NT5C2	0	1.91557	0.746	0.368	0
ABLIM1	0	2.40938	0.7	0.08	0
AC016042.1	0	-2.86434	0.05	0.701	0
DCP1B	0	-2.91151	0.236	0.898	0
TXNRD1	0	2.70748	0.684	0.149	0
TAOK3	0	-1.86043	0.443	0.881	0
STARD13-AS	0	-2.25328	0.03	0.589	0
HS6ST3	0	2.39687	0.597	0.113	0
FRMD6	0	-1.87082	0.399	0.888	0
AL365295.1	0	2.49572	0.612	0.083	0
SAMD4A	0	3.06142	0.965	0.605	0
RAD51B	0	-3.33455	0.72	0.994	0
AL133370.1	0	-1.71887	0.002	0.568	0
ATP8B4	0	-3.16415	0.025	0.854	0
TPM1	0	1.12903	0.984	0.977	0
AC027237.3	0	3.13973	0.73	0.009	0
THSD4	0	-1.72002	0.682	0.945	0
WWOX	0	1.55649	0.946	0.779	0
AC005358.1	0	-2.20753	0.093	0.649	0
MYO1D	0	1.93301	0.63	0.174	0
COLEC12	0	-3.1667	0.037	0.782	0
SLC24A3	0	-2.90699	0.444	0.947	0
RFX2	0	2.52989	0.811	0.294	0
ADGRE5	0	-1.63495	0.189	0.792	0
MYH9	0	1.9389	0.875	0.59	0
AP001347.1	0	-1.22777	0.744	0.962	0
LIPI	0	-2.53482	0.035	0.808	0
HUNK	0	2.64262	0.689	0.087	0
PCP4	0	-1.74263	0.195	0.826	0
ADGRL3	9.93278e-307	-1.75151	0.096	0.65	3.02393e-302
BAG2	3.25367e-306	-1.4874	0.431	0.862	9.90548e-302
CEMIP	1.25277e-303	-2.40916	0.056	0.574	3.81395e-299
BCAT1	4.38251e-301	-1.72484	0.017	0.534	1.33421e-296
RND3	6.0433e-301	1.9138	0.481	0.069	1.83982e-296
CNN1	4.21572e-300	1.96631	0.874	0.693	1.28343e-295
RORA	2.65347e-299	1.38913	0.909	0.756	8.07823e-295
CHRDL1	3.66874e-298	-1.92632	0.047	0.565	1.11691e-293
CDC42EP3	1.37634e-294	-1.53242	0.26	0.765	4.19013e-290
DNAH14	1.82704e-294	-1.79315	0.053	0.569	5.56223e-290
GUSBP1	4.41445e-293	-1.61415	0.37	0.807	1.34393e-288
NHSL1	1.02859e-291	-1.53564	0.027	0.542	3.13143e-287
IGFBP5	1.31996e-290	-1.65374	0.058	0.578	4.01849e-286
AC087286.2	3.92637e-290	-1.7613	0.15	0.656	1.19534e-285
CASC15	1.06379e-288	-1.21285	0.55	0.929	3.23861e-284
LINC01122	9.12443e-285	-1.73057	0.15	0.676	2.77784e-280
UST	3.37837e-283	1.85872	0.73	0.354	1.02851e-278
AC096576.2	4.23747e-283	-1.76099	0.007	0.493	1.29006e-278
TAGLN	2.14247e-282	-1.39144	0.463	0.907	6.52253e-278
CCDC144B	4.99913e-282	-1.27371	0.087	0.612	1.52194e-277
DIAPH3	1.36788e-280	1.98566	0.395	0.032	4.16438e-276
PTPN14	3.87256e-280	1.79726	0.702	0.325	1.17896e-275
EBF1	3.61406e-279	1.82185	0.637	0.213	1.10027e-274
TGFBR1	2.15534e-278	2.39005	0.628	0.235	6.56173e-274
AP003086.2	7.41849e-278	-1.87283	0.098	0.596	2.25849e-273
PAM	9.12561e-277	1.63761	0.701	0.316	2.7782e-272
EEF1A1	1.54857e-276	-1.4316	0.07	0.583	4.71446e-272
IQCJ-SCHIP1	3.28017e-276	1.8409	0.758	0.405	9.98614e-272
RAP1A	7.77069e-276	-1.37502	0.514	0.888	2.36571e-271
PRKCA	2.22953e-275	1.35677	0.869	0.635	6.78759e-271
RBM6	2.48748e-273	1.2584	0.882	0.749	7.57288e-269
GNA14	3.88575e-273	1.62323	0.788	0.376	1.18298e-268
KHDRBS2	5.13898e-273	-1.91464	0.016	0.497	1.56451e-268
ARID5B	1.87769e-272	1.62711	0.781	0.459	5.71643e-268
TSPAN5	2.18651e-272	1.70977	0.753	0.392	6.6566e-268
EDNRA	4.79202e-271	-1.71553	0.127	0.628	1.45888e-266
CXCL12	6.88756e-271	-1.33882	0.029	0.515	2.09685e-266
ASB5	3.75438e-269	-1.74975	0.006	0.477	1.14298e-264
INKA2	1.35615e-268	-1.57786	0.05	0.533	4.12865e-264
DCX	4.57365e-267	-1.8559	0.006	0.473	1.3924e-262
PDE10A	5.24335e-267	1.50609	0.386	0.034	1.59628e-262
FARP1	1.77034e-265	1.83876	0.724	0.388	5.38961e-261
GAREM1	2.95464e-265	1.7338	0.632	0.223	8.99511e-261
ZNF521	1.81851e-263	-1.49111	0.053	0.546	5.53626e-259
ST5	4.25552e-263	-1.17906	0.582	0.913	1.29555e-258
AL449983.1	1.95448e-260	-1.30652	0.017	0.479	5.95022e-256
DLGAP1	1.49106e-258	-1.75324	0.153	0.652	4.53938e-254
REV3L	1.34046e-257	-1.29651	0.727	0.937	4.0809e-253
PDLIM3	2.29905e-255	1.79533	0.717	0.377	6.99922e-251
ATP1B1	6.13473e-255	-1.42428	0.073	0.553	1.86766e-250
MORF4L2	5.45647e-254	-1.40443	0.334	0.776	1.66117e-249
GCNT1	1.41932e-253	-1.36175	0.21	0.697	4.32098e-249
FNDC3B	2.43199e-253	1.19836	0.89	0.798	7.40394e-249
PLA2R1	3.98083e-252	1.50043	0.722	0.386	1.21192e-247
ESR1	5.48746e-250	-1.42862	0.79	0.947	1.6706e-245
LMOD1	8.3204e-250	1.14318	0.913	0.821	2.53306e-245
LONRF2	8.66062e-250	-1.57164	0.154	0.628	2.63664e-245
Z99289.1	1.2415e-249	-1.47504	0.014	0.459	3.77961e-245
SOX4	5.5096e-248	-1.40385	0.043	0.512	1.67734e-243
FERMT2	1.23242e-246	1.35757	0.882	0.793	3.75198e-242
AC138305.1	2.45522e-246	-2.37327	0.022	0.472	7.47467e-242
DOK6	3.85356e-246	-1.4932	0.038	0.499	1.17318e-241
KCNE4	4.66683e-246	-2.10372	0.278	0.737	1.42077e-241
FAM227B	1.09369e-245	-1.75554	0.083	0.543	3.32962e-241
CBR4	3.74359e-245	-1.26192	0.472	0.859	1.1397e-240
MRTFA	2.47849e-244	1.49598	0.747	0.443	7.54553e-240
HTR1E	1.23344e-239	-2.17164	0.021	0.457	3.75507e-235
KLHL4	1.73228e-239	-1.90585	0.081	0.535	5.27376e-235
MBNL1	8.10921e-238	1.24172	0.96	0.93	2.46877e-233
ARMC9	1.29474e-237	1.58251	0.811	0.565	3.94172e-233
AKT3	4.81821e-237	1.06833	0.899	0.806	1.46685e-232
CHST11	5.92037e-237	-1.96081	0.143	0.599	1.8024e-232
CMSS1	6.17154e-237	-1.24304	0.287	0.753	1.87886e-232
LATS2	4.9091e-235	1.47308	0.552	0.175	1.49453e-230
SFRP1	7.8797e-235	-1.41685	0.008	0.434	2.39889e-230
LIMA1	1.12674e-234	1.5964	0.713	0.402	3.43023e-230
MITF	6.59182e-233	1.33172	0.893	0.688	2.00681e-228
FRY	8.97865e-232	1.58829	0.671	0.329	2.73346e-227
VIM	1.16738e-230	-1.23883	0.082	0.545	3.55396e-226
COL4A5	5.12676e-229	-1.35874	0.781	0.937	1.56079e-224
PLEKHG4B	6.28435e-229	-1.33544	0.003	0.417	1.91321e-224
THSD4-AS1	1.4211e-228	-1.62368	0.031	0.457	4.3264e-224
LSAMP	1.9345e-227	-1.58163	0.236	0.7	5.88938e-223
RNF144B	3.34528e-226	1.37221	0.283	0.008	1.01844e-221
ACTN1	2.15275e-224	1.44279	0.851	0.753	6.55382e-220
PRKAA2	2.38925e-224	1.34622	0.448	0.097	7.27383e-220
AP001011.1	1.23791e-223	-1.24324	0.102	0.543	3.76868e-219
AC090709.1	4.30829e-223	-1.82375	0.048	0.473	1.31161e-218
TRPC4	6.75845e-223	1.53465	0.493	0.127	2.05754e-218
CSRNP3	1.59352e-222	-1.44742	0.032	0.457	4.85131e-218
PDLIM1	1.05665e-221	1.23983	0.316	0.023	3.21687e-217
NHSL2	5.19842e-221	-1.3492	0.059	0.496	1.58261e-216
ARHGEF3	2.02961e-220	-1.42755	0.174	0.628	6.17895e-216
C9orf84	2.20006e-220	-1.45691	0.071	0.494	6.69786e-216
AL139317.5	1.97113e-219	-1.49659	0.433	0.793	6.0009e-215
MOXD1	7.44681e-219	1.58833	0.561	0.192	2.26711e-214
NCAM1	2.68515e-217	-1.28358	0.693	0.914	8.17468e-213
ITIH5	3.15096e-217	1.30199	0.402	0.068	9.59277e-213
HEPH	3.45904e-217	-1.34228	0.202	0.647	1.05307e-212
MTUS2	1.62316e-216	-1.91295	0.049	0.47	4.94154e-212
CYR61	1.01978e-214	1.45051	0.6	0.232	3.10463e-210
PRKD1	3.98146e-214	-1.31432	0.376	0.784	1.21211e-209
MAP3K20-AS1	1.75221e-213	-1.36207	0.06	0.478	5.33442e-209
RNF144A	2.1911e-212	-1.1457	0.088	0.533	6.67058e-208
MAP3K8	6.79962e-212	1.09866	0.29	0.016	2.07008e-207
CTIF	4.10671e-211	1.42372	0.528	0.178	1.25025e-206
GALNT13	4.91846e-211	-1.56136	0.062	0.486	1.49737e-206
KCNT2	1.85131e-210	1.56539	0.395	0.07	5.63614e-206
KCNIP4	1.2526e-209	-1.53048	0.579	0.877	3.81342e-205
LRFN5	5.62068e-209	-1.75433	0.013	0.405	1.71116e-204
TRPS1	1.07029e-208	-1.19289	0.634	0.9	3.25838e-204
STARD13	1.43161e-208	-1.66318	0.535	0.815	4.35839e-204
LBR	6.82908e-208	-1.13896	0.145	0.589	2.07905e-203
PARD3B	2.63761e-207	1.14493	0.83	0.653	8.02993e-203
AL139184.1	7.22207e-207	-1.48299	0.011	0.396	2.19869e-202
RAP2C	4.2997e-205	1.44139	0.478	0.131	1.309e-200
AC090740.1	4.62512e-205	-1.10853	0.004	0.385	1.40807e-200
DLEU1	2.42977e-204	-1.32349	0.096	0.525	7.39719e-200
ZFPM2-AS1	7.10917e-203	-1.61676	0.294	0.674	2.16432e-198
LRRTM3	3.97253e-202	-1.50211	0.003	0.377	1.2094e-197
MGST1	3.24569e-201	-1.44789	0.026	0.412	9.88117e-197
STARD4-AS1	1.11732e-199	-1.08681	0.007	0.38	3.40157e-195
RNF115	2.92249e-198	1.33825	0.765	0.533	8.89723e-194
ARID5A	8.33979e-198	1.29281	0.38	0.069	2.53896e-193
COL1A1	1.0885e-197	-1.04274	0.284	0.724	3.31384e-193
ANKUB1	3.49348e-197	-1.34546	0.071	0.468	1.06356e-192
PAMR1	1.29149e-196	1.30828	0.406	0.081	3.93182e-192
BDNF	2.0783e-196	1.4094	0.288	0.023	6.32717e-192
RBMS2	4.16778e-196	1.4216	0.517	0.183	1.26884e-191
AMOTL2	1.42001e-195	1.03526	0.283	0.021	4.32307e-191
CORO1C	5.65706e-195	1.27269	0.773	0.601	1.72223e-190
HTR2B	1.56873e-193	-1.19241	0.052	0.444	4.77586e-189
AP001831.1	5.4926e-193	-1.30313	0.07	0.466	1.67217e-188
EYA1	5.88637e-193	-1.36497	0.009	0.377	1.79205e-188
MASP1	1.05936e-192	1.05249	0.264	0.014	3.2251e-188
TGFB2	1.71134e-192	2.05602	0.431	0.11	5.21e-188
BACH2	2.42673e-192	1.33047	0.816	0.606	7.38795e-188
RPL10	4.8946e-192	-1.17335	0.035	0.419	1.49011e-187
CREB3L2	6.48818e-192	1.51291	0.561	0.229	1.97526e-187
NID1	1.33951e-191	-1.17861	0.074	0.481	4.07801e-187
CPA6	4.32725e-191	1.02667	0.223	0.001	1.31739e-186
MYOF	6.85332e-191	1.22449	0.79	0.6	2.08643e-186
DIRC3-AS1	9.18139e-191	-1.33413	0.009	0.37	2.79518e-186
RXFP2	7.22074e-190	-1.1486	0.009	0.37	2.19828e-185
AKAP6	2.60712e-189	1.44055	0.612	0.262	7.9371e-185
NTRK3	5.76429e-189	-1.28635	0.04	0.424	1.75488e-184
AC040174.1	3.05975e-188	-1.33245	0.011	0.372	9.31509e-184
B3GLCT	8.33774e-188	-1.19587	0.124	0.532	2.53834e-183
THBS1	1.23372e-187	1.58864	0.366	0.067	3.75594e-183
DPYD-AS1	2.1578e-187	-1.57309	0.044	0.417	6.56922e-183
AP001324.3	3.64362e-187	-1.04735	0.01	0.37	1.10927e-182
ULK4	5.23921e-187	1.92135	0.63	0.316	1.59503e-182
SIPA1L1	5.28766e-187	1.52908	0.612	0.291	1.60977e-182
TNXB	4.33624e-186	1.06852	0.293	0.029	1.32012e-181
FREM1	8.03615e-185	-1.00665	0.64	0.907	2.44653e-180
SLCO3A1	8.16868e-185	-1.21234	0.067	0.458	2.48687e-180
DDX3P1	7.87922e-184	-1.24297	0.086	0.473	2.39875e-179
TMTC2	1.02516e-182	-1.53201	0.375	0.743	3.12099e-178
DENND5B	2.85008e-182	-1.07268	0.487	0.832	8.67679e-178
MAFK	1.30915e-181	1.01078	0.269	0.02	3.98557e-177
SOCS2-AS1	2.37359e-180	-1.24379	0.093	0.485	7.22617e-176
LDB2	1.26438e-179	-1.41863	0.614	0.856	3.84927e-175
OGN	2.37347e-179	-1.01748	0.014	0.363	7.22579e-175
PPP1CB	1.44233e-178	-1.00394	0.268	0.677	4.39103e-174
RPL41	3.81266e-178	-1.04894	0.057	0.434	1.16073e-173
FNBP1L	4.76768e-178	-1.06243	0.158	0.574	1.45147e-173
ANK2	1.82355e-176	1.49147	0.68	0.408	5.55161e-172
FSTL1	2.78124e-175	1.46695	0.484	0.179	8.4672e-171
PLP1	1.99788e-174	-1.06923	0.003	0.336	6.08235e-170
EXOC4	3.14563e-173	1.11068	0.752	0.557	9.57655e-169
NBEAL1	4.45635e-173	1.26544	0.727	0.536	1.35669e-168
SPECC1	6.99233e-173	1.20566	0.36	0.074	2.12874e-168
GBE1	2.12782e-171	1.5461	0.593	0.289	6.47792e-167
KIF13B	9.20016e-171	1.32203	0.399	0.102	2.8009e-166
ENTPD1-AS1	1.33737e-169	-1.17426	0.431	0.784	4.07148e-165
ADAM33	3.62201e-169	1.32702	0.574	0.271	1.10268e-164
PCBP3	4.20233e-169	-1.0622	0.067	0.447	1.27936e-164
KIF1B	1.33046e-168	1.29624	0.743	0.576	4.05046e-164
FGF7	2.54591e-168	-1.42794	0.114	0.491	7.75077e-164
ST3GAL1	4.87606e-168	-1.00759	0.019	0.358	1.48447e-163
AL138828.1	1.12117e-167	-1.66697	0.088	0.443	3.41328e-163
LENG8	4.86248e-167	1.31181	0.569	0.265	1.48033e-162
GARNL3	1.00599e-166	-1.26573	0.273	0.652	3.06263e-162
NABP1	1.2058e-166	1.06477	0.263	0.026	3.67094e-162
RASAL2	1.33106e-166	1.33114	0.751	0.546	4.05229e-162
AL390783.1	2.64272e-166	-1.1745	0.1	0.464	8.0455e-162
MAPK10	4.78984e-166	1.10815	0.801	0.627	1.45822e-161
DDAH1	1.27487e-165	1.56165	0.604	0.308	3.88121e-161
UGP2	5.38605e-165	1.40451	0.467	0.165	1.63973e-160
XYLT1	9.21476e-165	-1.2297	0.114	0.495	2.80534e-160
AC027018.1	5.91677e-164	-1.24339	0.063	0.41	1.8013e-159
SPOCK1	1.10243e-163	1.4978	0.501	0.185	3.35623e-159
CLSTN2	1.16249e-163	-1.45379	0.07	0.428	3.53907e-159
PTPN11	1.2065e-163	1.28078	0.533	0.23	3.67308e-159
ZHX3	5.48928e-163	1.06342	0.318	0.054	1.67115e-158
CAB39	2.88907e-162	1.38886	0.577	0.287	8.79549e-158
HAND2	1.32123e-161	-1.00585	0.05	0.396	4.02234e-157
HIVEP3	7.71805e-160	1.29422	0.337	0.068	2.34968e-155
MAGI1	1.4159e-159	1.25485	0.742	0.518	4.31057e-155
REPS2	4.66377e-159	-1.25172	0.07	0.422	1.41984e-154
GRK5	1.1746e-158	1.35618	0.491	0.186	3.57596e-154
LUZP2	3.29345e-158	-1.79553	0.007	0.318	1.00266e-153
CLIP1	1.51871e-157	1.18346	0.673	0.426	4.62358e-153
THSD7A	1.6144e-157	1.41072	0.511	0.202	4.91489e-153
SINHCAF	8.06686e-157	-1.08004	0.235	0.608	2.45587e-152
ACTG2	1.11699e-156	1.34039	0.904	0.929	3.40056e-152
PRLR	2.58078e-156	-1.09872	0.347	0.728	7.85692e-152
PDE3A	3.29776e-156	1.39989	0.606	0.318	1.00397e-151
SRPK2	4.33725e-156	1.26157	0.625	0.339	1.32043e-151
HERC5	4.6235e-156	-1.01445	0.109	0.471	1.40758e-151
CLCN5	5.00558e-156	-1.27536	0.093	0.446	1.5239e-151
AC008056.1	5.22806e-156	-1.6944	0.098	0.434	1.59163e-151
PLA2G4C	1.28878e-155	1.21928	0.382	0.1	3.92356e-151
SULF1	1.37928e-155	1.36212	0.507	0.194	4.19908e-151
TSC22D1	3.99767e-155	-1.10285	0.293	0.665	1.21705e-150
CLIP4	6.03095e-155	1.15037	0.423	0.133	1.83606e-150
WDFY3	9.25055e-154	1.14945	0.742	0.589	2.81624e-149
L3MBTL4	3.93697e-153	-1.05445	0.026	0.348	1.19857e-148
SASH1	1.87027e-152	1.29585	0.607	0.327	5.69385e-148
DPP10	1.07544e-150	-1.69192	0.016	0.32	3.27407e-146
PIK3R1	1.20712e-150	-1.23342	0.173	0.536	3.67495e-146
SMURF1	1.3616e-150	1.30606	0.484	0.189	4.14527e-146
PAPPA	2.07779e-149	1.52124	0.405	0.121	6.32563e-145
CTNNAL1	2.33197e-149	1.34429	0.412	0.128	7.09946e-145
ITGA9	1.63942e-148	-1.14516	0.053	0.383	4.99104e-144
PPFIA2	2.49354e-148	-1.12527	0.027	0.338	7.59134e-144
AC117834.1	5.64818e-148	-1.13078	0.03	0.337	1.71953e-143
LRIG1	1.50546e-147	-1.03775	0.112	0.466	4.58323e-143
PLA2G4A	4.80659e-147	1.11163	0.312	0.06	1.46332e-142
AC005062.1	5.0425e-147	-1.46041	0.125	0.479	1.53514e-142
ANTXR1	1.08364e-145	1.21174	0.749	0.589	3.29904e-141
PICALM	1.11223e-144	1.17932	0.76	0.634	3.38608e-140
CLRN1-AS1	1.54042e-143	1.3264	0.229	0.022	4.68964e-139
INSR	6.70897e-143	1.12905	0.777	0.619	2.04248e-138
TARID	7.11022e-143	-1.10297	0.034	0.345	2.16464e-138
LRP12	8.97611e-143	-1.15888	0.142	0.49	2.73269e-138
EOGT	1.42697e-142	1.1688	0.514	0.226	4.34426e-138
MAP4	1.59906e-142	1.09206	0.77	0.627	4.86818e-138
GRIA2	2.36903e-142	-1.19126	0.151	0.509	7.21226e-138
VPS13A	1.14405e-141	1.09435	0.623	0.359	3.48295e-137
DCLK2	2.94167e-141	1.33841	0.504	0.22	8.95563e-137
FP671120.1	2.25923e-140	1.18976	0.314	0.069	6.87801e-136
FHOD3	2.69655e-140	-1.12967	0.031	0.333	8.20937e-136
ITSN1	1.7771e-139	1.18812	0.669	0.454	5.41021e-135
POSTN	1.92534e-139	1.34277	0.468	0.186	5.8615e-135
CMAHP	2.02858e-139	1.12468	0.509	0.216	6.17582e-135
TMEM178B	4.14282e-139	-1.69158	0.166	0.496	1.26124e-134
MAML2	5.29615e-137	1.29724	0.664	0.428	1.61236e-132
RNF216	2.72115e-136	1.30192	0.604	0.371	8.28427e-132
NDST4	6.09374e-136	-1.47032	0.01	0.29	1.85518e-131
TNS3	3.85835e-135	1.12962	0.39	0.123	1.17464e-130
SNX25	1.7918e-134	1.1177	0.435	0.163	5.45494e-130
AR	6.99091e-133	-1.07799	0.105	0.428	2.12831e-128
NAV2	8.02721e-133	-1.00959	0.446	0.759	2.4438e-128
PTCHD4	1.04189e-132	-1.30802	0.011	0.285	3.17192e-128
TMLHE-AS1	1.10796e-132	-1.07807	0.054	0.356	3.37308e-128
RSPO3	1.32084e-131	-1.04698	0.113	0.443	4.02116e-127
MICAL2	9.00152e-131	1.24094	0.584	0.336	2.74042e-126
CPED1	3.05009e-130	1.13408	0.503	0.223	9.2857e-126
AL731577.2	7.7274e-130	1.20361	0.45	0.186	2.35253e-125
TRIM13	7.85715e-130	-1.01155	0.129	0.455	2.39203e-125
DUSP16	2.80779e-129	1.17977	0.598	0.347	8.54803e-125
SAMD3	5.59065e-128	1.05479	0.537	0.239	1.70202e-123
FRMD4A	8.01995e-128	-1.05578	0.06	0.36	2.44159e-123
CNNM2	2.06918e-125	1.31436	0.482	0.218	6.29941e-121
SATB2	2.00293e-123	-1.09452	0.024	0.293	6.09771e-119
JAZF1	1.65185e-122	1.12251	0.701	0.526	5.02891e-118
ZRANB1	2.32669e-122	1.18757	0.44	0.185	7.08338e-118
CCSER1	2.40689e-122	-1.08594	0.083	0.387	7.32753e-118
AC092691.1	1.0012e-121	-1.06366	0.101	0.411	3.04804e-117
LINC01515	1.46578e-121	-1.01721	0.091	0.397	4.46243e-117
OTUD7B	2.09875e-120	1.12744	0.542	0.295	6.38943e-116
RNF150	2.14861e-120	-1.02498	0.386	0.693	6.54124e-116
P3H2	6.75153e-120	-1.10003	0.481	0.761	2.05543e-115
PPM1L	8.16328e-120	-1.07259	0.132	0.449	2.48523e-115
TNS1	2.58235e-119	1.11588	0.664	0.464	7.8617e-115
AL499616.1	3.63183e-119	-1.51997	0.008	0.254	1.10567e-114
FOCAD	3.19057e-118	1.12016	0.528	0.274	9.71338e-114
PDE1A	5.35274e-116	-1.07387	0.059	0.338	1.62959e-111
FAM9B	6.21128e-116	1.1732	0.344	0.108	1.89096e-111
NCALD	1.3138e-115	-1.18469	0.03	0.289	3.99973e-111
MYOCD	1.92e-115	-1.05956	0.481	0.758	5.84526e-111
DOCK11	2.39548e-115	1.1392	0.35	0.112	7.2928e-111
MYO1B	3.59313e-115	1.05825	0.352	0.115	1.09389e-110
CORO2B	4.50661e-115	1.10351	0.287	0.07	1.37199e-110
LRMDA	3.60622e-114	1.03194	0.758	0.563	1.09788e-109
CLEC2D	2.10793e-113	1.02173	0.389	0.146	6.41739e-109
INPP4B	5.21826e-113	1.17789	0.451	0.189	1.58865e-108
TSC22D2	1.95378e-112	1.06873	0.622	0.411	5.94807e-108
RGS5	7.46474e-112	-1.22798	0.066	0.344	2.27257e-107
ADAM12	2.9497e-111	-1.04753	0.034	0.292	8.98007e-107
RYR2	8.51485e-111	1.24667	0.368	0.127	2.59226e-106
VGLL3	8.44573e-109	1.08386	0.479	0.234	2.57122e-104
PTPRR	8.54062e-108	-1.36282	0.102	0.376	2.60011e-103
YAP1	1.44947e-107	1.00759	0.845	0.826	4.41277e-103
TGFBR3	1.09387e-106	-1.17491	0.365	0.641	3.33019e-102
LINC01697	1.98676e-106	-1.23473	0.011	0.238	6.0485e-102
CCBE1	2.5882e-106	1.1953	0.375	0.135	7.87951e-102
AP005230.1	6.29186e-106	1.04788	0.162	0.012	1.91549e-101
GLIS3	3.97123e-105	1.18963	0.364	0.129	1.209e-100
AC027288.3	2.04345e-104	-1.51201	0.39	0.628	6.22106e-100
RUSC2	5.36079e-104	1.12547	0.461	0.225	1.63204e-99
KLF7	1.19368e-102	1.00055	0.72	0.569	3.63405e-98
SWAP70	2.48501e-102	1.00683	0.406	0.171	7.56537e-98
ARHGEF12	3.77051e-102	1.02067	0.654	0.485	1.1479e-97
LTBP1	5.5052e-102	1.04392	0.72	0.548	1.676e-97
AF279873.3	1.15802e-101	-1.07168	0.037	0.278	3.52549e-97
CADM2	2.51535e-101	-1.17355	0.008	0.224	7.65773e-97
DES	2.96951e-101	1.11009	0.719	0.643	9.04038e-97
GALNT18	3.86831e-101	1.36752	0.579	0.358	1.17767e-96
RCAN2	1.60945e-99	1.00226	0.182	0.023	4.89982e-95
FAT1	7.77668e-99	1.04232	0.505	0.286	2.36753e-94
ACSL4	9.65693e-99	1.0413	0.337	0.12	2.93995e-94
TMEM245	1.31885e-97	1.01537	0.643	0.471	4.01511e-93
CAMK2D	1.89083e-97	1.05479	0.62	0.447	5.75645e-93
CCDC136	1.45659e-95	1.05249	0.339	0.127	4.43445e-91
BCL6	7.52605e-95	1.05137	0.341	0.127	2.29123e-90
ATP10D	1.33171e-94	1.07711	0.455	0.237	4.05426e-90
ELF1	6.94754e-94	1.02524	0.483	0.261	2.11511e-89
PACS1	2.31227e-93	1.06277	0.56	0.35	7.03948e-89
SLC35F4	2.62551e-93	1.1597	0.327	0.112	7.9931e-89
IGFBP7	1.71606e-92	1.4248	0.553	0.376	5.22439e-88
CAB39L	3.77973e-91	1.05581	0.365	0.152	1.1507e-86
HOOK3	4.01805e-90	1.02304	0.622	0.463	1.22326e-85
SIK2	1.6583e-89	1.12949	0.441	0.228	5.04853e-85
FMN2	2.01704e-86	1.07842	0.467	0.248	6.14066e-82
CLMP	1.86395e-85	1.23415	0.524	0.336	5.67462e-81
LAMC1	5.15206e-85	1.01471	0.638	0.476	1.56849e-80
COL12A1	3.14039e-84	1.01729	0.724	0.611	9.56061e-80
ZSWIM6	2.6073e-78	1.01234	0.611	0.446	7.93768e-74
UBE2G1	6.47868e-77	1.00888	0.606	0.441	1.97237e-72
SLC22A3	3.40565e-60	1.15713	0.426	0.247	1.03682e-55
FMNL2	1.41856e-57	1.10732	0.579	0.47	4.31867e-53
LINC00578	6.17566e-57	1.73961	0.506	0.353	1.88012e-52
LDLRAD4	8.39257e-57	1.20137	0.439	0.278	2.55504e-52
CSMD1	3.0072e-56	-1.01803	0.014	0.148	9.15511e-52
