# Supplementary material for: Integrating Spatial Transcriptomics and Single-nucleus RNA Sequencing Reveals the Potential Therapeutic Strategies for Uterine Leiomyoma
Source: Int J Biol Sci. 2023 May 8;19(8):2515–30. doi: 10.7150/ijbs.83510 (PMC10197899; doi:10.7150/ijbs.83510)
Supplement: Supplementary file 4 — Supplementary table 3. [file ijbsv19p2515s4.xls]

## Sheet: Table S3
GENES	p_val	avg_log2FC	pct.1	pct.2	p_val_adj
MALAT1	2.36983e-130	-1.73584	1	1	7.3524e-126
RYR2	4.46249e-83	-3.14603	0.123	0.788	1.38449e-78
ENTPD1-AS1	1.3081e-64	-2.03349	0.312	0.855	4.05838e-60
KCNMA1	5.5427e-64	-2.39753	0.176	0.774	1.71962e-59
NOX4	4.19017e-61	-2.66912	0.032	0.581	1.3e-56
HERC2P2	7.93259e-56	-1.80077	0.389	0.867	2.46109e-51
INSR	2.60671e-48	-1.35644	0.512	0.919	8.08732e-44
DDX5	4.34493e-48	-1.18227	0.488	0.923	1.34802e-43
SPC25	1.39924e-47	-1.83162	0.131	0.615	4.34114e-43
STARD4-AS1	2.87982e-46	-1.55667	0.027	0.476	8.93464e-42
HOXD10	3.08343e-46	-1.64878	0.045	0.5	9.56633e-42
PRICKLE2	1.37865e-45	-1.53574	0.208	0.72	4.27728e-41
FOS	3.76783e-43	2.23155	0.536	0.135	1.16897e-38
ITGA8	1.65587e-42	-1.63133	0.045	0.486	5.13733e-38
SCIN	2.14304e-42	-1.78527	0.019	0.431	6.64877e-38
AC007098.1	3.04442e-40	-1.55128	0.04	0.458	9.44532e-36
ABCG2	2.98803e-39	-1.65263	0.067	0.492	9.27035e-35
RYR3	3.42955e-39	3.36104	0.525	0.175	1.06402e-34
AL138828.1	1.12277e-38	-1.70309	0.099	0.538	3.48339e-34
TMTC1	4.5281e-38	2.52096	0.731	0.5	1.40484e-33
RAD51B	2.87592e-36	-2.57113	0.451	0.825	8.92253e-32
MAGI1-AS1	4.55661e-35	-1.24853	0.064	0.462	1.41369e-30
VCAN	9.1925e-35	-2.00564	0.075	0.464	2.85197e-30
NHS	4.54449e-34	-1.16558	0.24	0.696	1.40993e-29
CDH11	1.1023e-33	-1.40173	0.131	0.552	3.41988e-29
C9orf84	1.3309e-33	-1.27338	0.091	0.488	4.12911e-29
PTCHD4	2.3814e-32	-1.47704	0.099	0.484	7.3883e-28
ESR2	3.69566e-32	-1.55883	0.104	0.488	1.14658e-27
SAT1	4.3193e-32	-1.33862	0.187	0.609	1.34006e-27
ANGPT2	4.66159e-32	-1.3732	0.091	0.472	1.44626e-27
LEF1	1.20652e-31	-1.26064	0.256	0.673	3.74321e-27
HIF1A-AS2	5.69754e-31	-1.53581	0.077	0.431	1.76766e-26
SLC24A3	1.00277e-30	-2.40993	0.101	0.472	3.11111e-26
CYYR1-AS1	2.39585e-30	-1.29639	0.075	0.433	7.43312e-26
SNTB1	9.6111e-30	-1.32354	0.048	0.387	2.98184e-25
STARD13-AS	1.34969e-29	-1.2635	0.061	0.409	4.18741e-25
ANKUB1	1.55283e-29	-1.18512	0.059	0.403	4.81767e-25
ZBTB20-AS5	3.62961e-29	-1.15724	0.069	0.423	1.12609e-24
GPCPD1	1.53338e-28	-1.03057	0.347	0.75	4.75732e-24
PRDM1	2.67019e-28	-1.17773	0.032	0.347	8.28427e-24
AP001831.1	2.78422e-28	-1.05215	0.037	0.359	8.63803e-24
MCTP1	3.05773e-28	1.81314	0.835	0.776	9.4866e-24
RPL10	2.15587e-27	-1.0103	0.072	0.417	6.68858e-23
APCDD1	5.72202e-27	-1.26791	0.021	0.312	1.77526e-22
RBMS3-AS2	1.15837e-26	-1.15289	0.051	0.361	3.59383e-22
SLC5A4-AS1	1.5575e-26	-1.09557	0.152	0.516	4.83215e-22
LMCD1-AS1	2.85825e-26	-1.01622	0.144	0.508	8.86773e-22
BCL2L14	7.96806e-26	-1.10347	0.077	0.395	2.47209e-21
ENPP2	3.86276e-25	-1.35967	0.275	0.641	1.19842e-20
AP001347.1	7.99854e-25	-1.43722	0.083	0.397	2.48155e-20
CCDC171	8.7912e-25	-1.63853	0.128	0.452	2.72747e-20
DLEU1	1.36442e-24	-1.0984	0.112	0.438	4.23311e-20
SOX4	1.40776e-24	-1.12618	0.037	0.321	4.36758e-20
ARSG	2.12426e-24	-1.13664	0.019	0.282	6.59051e-20
KCNQ1OT1	2.96156e-24	-1.37144	0.083	0.395	9.18824e-20
UNC5D	3.74981e-24	-2.18801	0.005	0.25	1.16338e-19
DCP1B	5.92875e-24	-1.54516	0.032	0.302	1.8394e-19
STXBP6	6.16604e-24	-1.33933	0.08	0.385	1.91301e-19
RP1	6.88706e-24	-1.31727	0.013	0.266	2.13671e-19
CTTNBP2	1.11414e-23	-1.14158	0.109	0.437	3.45662e-19
HERC2P3	1.30987e-23	-1.36295	0.128	0.448	4.06386e-19
AFF3	2.67659e-23	-1.1058	0.187	0.534	8.30411e-19
PLA2G4A	2.70819e-23	-1.13564	0.075	0.373	8.40215e-19
DDX3P1	5.48831e-23	-1.03324	0.043	0.317	1.70275e-18
LINC01013	7.18381e-23	-1.49346	0.013	0.258	2.22878e-18
POSTN	7.85277e-23	-1.2165	0.059	0.347	2.43632e-18
AP000787.1	1.0345e-22	-1.34221	0.109	0.415	3.20954e-18
ATP8B1	1.34899e-22	1.71979	0.709	0.653	4.18523e-18
AC004160.1	4.39298e-22	-1.05074	0.056	0.323	1.36292e-17
SELE	5.10526e-22	2.84091	0.192	0.008	1.58391e-17
EDNRA	6.74839e-22	-1.32013	0.024	0.27	2.09369e-17
AL139317.5	6.9419e-22	-1.16279	0.072	0.353	2.15372e-17
KCNMA1-AS1	1.7507e-21	-1.16511	0.013	0.242	5.43155e-17
MMRN1	1.8961e-21	-1.27547	0.061	0.335	5.88265e-17
MAP2	2.03476e-21	1.59205	0.253	0.04	6.31285e-17
ELMO1	2.49684e-21	1.03183	0.811	0.837	7.74645e-17
CCDC178	2.96748e-21	-1.10612	0.235	0.569	9.20662e-17
CASC19	3.8249e-21	-1.2513	0.04	0.288	1.18668e-16
PGR	6.13301e-21	-1.34372	0.043	0.298	1.90277e-16
AL139184.1	1.40952e-20	-1.19776	0.021	0.252	4.37303e-16
CHRDL2	1.87221e-20	-1.14319	0.003	0.21	5.80854e-16
COL4A5	1.94643e-20	-1.40712	0.091	0.373	6.03881e-16
ATP8B4	2.75017e-20	-1.6225	0.024	0.254	8.5324e-16
AC025887.2	4.69965e-20	-1.04263	0.019	0.24	1.45807e-15
IVNS1ABP	8.39418e-20	-1.00795	0.141	0.448	2.60429e-15
TRABD2B	1.06465e-19	1.84255	0.248	0.046	3.30307e-15
ACTA2	1.1103e-19	-1.31157	0.221	0.536	3.44471e-15
SOCS3	1.16494e-19	1.69318	0.336	0.109	3.61423e-15
AC023590.1	1.48471e-19	-1.01092	0.088	0.357	4.60633e-15
AC007319.1	5.73253e-19	-1.0476	0.296	0.617	1.77852e-14
LRRC7	7.60063e-19	-1.29282	0.019	0.228	2.3581e-14
DLC1	1.363e-18	1.2399	0.608	0.399	4.2287e-14
BCR	1.43021e-18	1.8883	0.483	0.286	4.43721e-14
STAMBPL1	2.07473e-18	-1.05059	0.021	0.23	6.43684e-14
FGF13	2.24473e-18	-1.29022	0.171	0.456	6.96426e-14
SLCO2A1	2.5834e-18	1.83952	0.477	0.266	8.01499e-14
NDRG1	3.91548e-18	1.82367	0.544	0.371	1.21478e-13
SNCA	1.30403e-17	-1.06776	0.059	0.294	4.04576e-13
ZFP36	1.70076e-17	1.39945	0.472	0.262	5.2766e-13
COL4A6	2.78078e-17	-1.09707	0.008	0.192	8.62738e-13
COL12A1	3.81712e-17	-1.27052	0.056	0.282	1.18426e-12
NAMPT	6.7494e-17	1.97998	0.437	0.236	2.094e-12
ARID5A	1.10877e-16	1.52966	0.288	0.091	3.43994e-12
LINC00578	1.3352e-16	-1.29484	0.069	0.298	4.14246e-12
KLHL13	1.48999e-16	-1.5877	0.043	0.25	4.62269e-12
SMOC2	2.42407e-16	-1.02976	0.032	0.234	7.52069e-12
TOX	2.91933e-16	-1.03705	0.059	0.284	9.05723e-12
NAV3	4.38614e-16	1.72021	0.427	0.204	1.3608e-11
NCAM1	4.71045e-16	-1.41057	0.067	0.286	1.46142e-11
EGR1	6.27321e-16	1.33639	0.203	0.036	1.94626e-11
ABLIM1	1.14603e-15	1.05946	0.765	0.764	3.55555e-11
DAPK1	1.26061e-15	1.36036	0.24	0.06	3.91105e-11
THSD4	1.56167e-15	-1.00817	0.184	0.446	4.84507e-11
FRMD6-AS2	1.96083e-15	-1.33919	0.019	0.196	6.08348e-11
KCTD8	3.30516e-15	-1.08601	0.003	0.159	1.02543e-10
FOSB	4.525e-15	1.40569	0.16	0.018	1.40388e-10
COL6A3	8.98207e-15	-1.09239	0.123	0.357	2.78669e-10
ADAM12	9.28778e-15	-1.21705	0.011	0.173	2.88153e-10
LINGO2	1.16917e-14	-1.52837	0.088	0.304	3.62736e-10
PRR16	1.51867e-14	-1.02351	0.019	0.187	4.71169e-10
ESR1	1.68058e-14	-1.30129	0.088	0.306	5.214e-10
GPM6A	1.9089e-14	1.66683	0.301	0.107	5.92236e-10
CPXM2	2.07239e-14	1.59651	0.395	0.204	6.42958e-10
PDZRN3	2.24559e-14	-1.08629	0.133	0.369	6.96694e-10
MEIS1	2.69893e-14	-1.02407	0.163	0.407	8.37342e-10
FLRT2	4.59055e-14	1.54061	0.301	0.119	1.42422e-09
NR4A1	4.80605e-14	1.57025	0.355	0.163	1.49108e-09
SGCD	5.8533e-14	-1.01249	0.08	0.29	1.81599e-09
CARMN	7.42087e-14	-1.04303	0.168	0.405	2.30233e-09
PRLR	8.13297e-14	-1.02587	0.013	0.169	2.52326e-09
SEMA3D	1.55112e-13	1.20175	0.109	0.002	4.81235e-09
FOXO1	1.63506e-13	1.06848	0.725	0.734	5.07278e-09
ATF3	2.34789e-13	1.13606	0.128	0.01	7.28434e-09
ADAMTS1	2.96568e-13	1.6358	0.264	0.091	9.20103e-09
RORA	4.88297e-13	1.04627	0.731	0.736	1.51494e-08
GALNT13	6.6705e-13	-1.00736	0.003	0.135	2.06952e-08
EMP1	9.47337e-13	1.84559	0.539	0.431	2.93911e-08
CALCRL	1.4313e-12	1.39103	0.68	0.643	4.44062e-08
ITPKC	1.71318e-12	1.62984	0.157	0.028	5.31516e-08
RUNX1T1	3.23354e-12	1.30432	0.496	0.337	1.00321e-07
SYNE2	5.29722e-12	1.1878	0.64	0.677	1.64346e-07
HIPK3	8.00747e-12	1.1632	0.627	0.609	2.48432e-07
KCND2	8.44233e-12	-1.16104	0.037	0.194	2.61923e-07
MYH11	3.01282e-11	-1.21359	0.224	0.444	9.34726e-07
ZNF385D	5.475e-11	1.34559	0.656	0.637	1.69862e-06
TGFBR3	1.38577e-10	1.3427	0.611	0.603	4.29935e-06
KCNMB2-AS1	1.43419e-10	-1.10971	0.011	0.129	4.44959e-06
CNKSR3	1.56701e-10	1.60048	0.437	0.31	4.86165e-06
LINC02328	1.92225e-10	1.03991	0.125	0.02	5.96377e-06
YBX3	2.84504e-10	1.1336	0.568	0.496	8.82674e-06
CPE	8.59348e-10	1.15432	0.173	0.05	2.66613e-05
TPM4	1.095e-09	1.15428	0.557	0.5	3.39724e-05
ARHGEF3	1.23209e-09	1.0575	0.701	0.758	3.82257e-05
SPP1	1.73962e-09	2.19081	0.104	0.014	5.39718e-05
SNTG2	2.07479e-09	1.01139	0.621	0.538	6.43705e-05
PTCHD1-AS	2.63242e-09	-1.00468	0.011	0.115	8.16707e-05
ARHGAP26	2.88201e-09	1.04379	0.664	0.679	8.94144e-05
SIK3	2.94577e-09	1.00098	0.677	0.718	9.13926e-05
FOSL2	3.38657e-09	1.17434	0.477	0.371	0.000105068
EVA1C	3.75538e-09	1.05107	0.648	0.663	0.000116511
VCAM1	4.96878e-09	1.11291	0.144	0.036	0.000154156
STOX2	6.99077e-09	1.27481	0.499	0.423	0.000216889
SPRY1	1.11893e-08	1.06654	0.36	0.216	0.000347149
DPP6	1.18005e-08	-1.28309	0.141	0.304	0.000366111
SEMA6D	3.48186e-08	1.2311	0.192	0.075	0.00108025
AHNAK	7.35897e-08	1.18239	0.259	0.139	0.00228312
CRIM1	1.19726e-07	1.13379	0.645	0.645	0.00371451
PLCXD3	1.51922e-07	1.2671	0.131	0.038	0.00471339
EXT1	1.93807e-07	1.28313	0.611	0.599	0.00601288
SLC9A9	4.32951e-07	1.09868	0.216	0.103	0.0134323
DPYSL3	5.62432e-07	1.22571	0.517	0.474	0.0174494
ABCC4	7.81005e-07	1.1032	0.368	0.258	0.0242307
FAM171A1	1.03178e-06	1.41811	0.477	0.46	0.0320108
SYNE1	1.05559e-06	1.15807	0.453	0.395	0.0327496
SLC2A3	1.06464e-06	1.37149	0.563	0.536	0.0330304
GLIS3	1.22018e-06	1.05649	0.435	0.345	0.0378561
CLIC4	1.91393e-06	1.23428	0.499	0.456	0.0593796
SYBU	2.02153e-06	1.05337	0.141	0.054	0.062718
TPO	2.46539e-06	1.11554	0.149	0.06	0.0764887
SLCO3A1	2.85373e-06	1.00763	0.328	0.22	0.0885369
RFTN1	3.85586e-06	1.23535	0.309	0.212	0.119628
ARID5B	6.01845e-06	1.06137	0.579	0.589	0.186722
RFX2	7.13689e-06	1.18681	0.373	0.284	0.221422
CDKN1A	7.19986e-06	1.02982	0.155	0.067	0.223376
ATP1A1	7.305e-06	1.19703	0.221	0.125	0.226638
GNA14	9.78577e-06	1.20749	0.389	0.321	0.303603
PTGER3	1.47965e-05	1.11573	0.131	0.052	0.45906
SSBP2	1.49326e-05	1.03687	0.421	0.341	0.463284
ZSWIM6	2.64562e-05	1.1183	0.512	0.502	0.820803
NUAK1	3.6261e-05	1.19194	0.413	0.345	1
IL1R1	3.83024e-05	1.22677	0.333	0.252	1
LMNA	3.94586e-05	1.41938	0.283	0.202	1
DLGAP1	4.84653e-05	1.56697	0.253	0.167	1
CAMK2D	4.89792e-05	1.21005	0.504	0.506	1
HIVEP2	4.91006e-05	1.07997	0.379	0.312	1
LYST	5.30377e-05	1.05633	0.411	0.379	1
KLF2	5.36757e-05	1.00137	0.253	0.169	1
PLPP3	5.87791e-05	1.2875	0.283	0.198	1
IFI16	6.89752e-05	1.0065	0.533	0.554	1
FAR2	9.04211e-05	1.0331	0.272	0.188	1
ABL2	0.000132344	1.1961	0.405	0.369	1
CD44	0.000145191	1.048	0.291	0.196	1
YPEL2	0.00014882	1.06578	0.371	0.308	1
ZNF608	0.000311932	1.15627	0.341	0.284	1
IQCJ-SCHIP1	0.000438522	1.051	0.333	0.27	1
COL15A1	0.000918355	1.14908	0.285	0.226	1
PLEKHA7	0.00149189	1.00933	0.339	0.292	1
PDGFD	0.00258554	1.24451	0.219	0.159	1
PPM1D	0.00321659	1.07585	0.259	0.208	1
MIDN	0.00344866	1.03854	0.139	0.085	1
FNIP2	0.0043204	1.00031	0.347	0.325	1
ELN	0.00663601	1.15976	0.221	0.171	1
MAST4	0.00891765	1.00398	0.592	0.663	1
FOXO3	0.0149219	1.03991	0.296	0.27	1
MID1	0.0403655	1.01587	0.427	0.452	1
NFATC2	0.0422386	1.20501	0.291	0.272	1
AKAP12	0.0800078	1.23737	0.125	0.095	1
ADAMTS9	0.179723	1.32832	0.544	0.696	1
SYT1	0.607081	1.27266	0.197	0.2	1
