# Supplementary material for: Integrating Spatial Transcriptomics and Single-nucleus RNA Sequencing Reveals the Potential Therapeutic Strategies for Uterine Leiomyoma
Source: Int J Biol Sci. 2023 May 8;19(8):2515–30. doi: 10.7150/ijbs.83510 (PMC10197899; doi:10.7150/ijbs.83510)
Supplement: Supplementary file 5 — Supplementary table 4. [file ijbsv19p2515s5.xls]

## Sheet: Table S4
GENES	p_val	avg_log2FC	pct.1	pct.2	p_val_adj
MALAT1	1.01289e-134	-1.83023	1	1	3.08364e-130
ENTPD1-AS1	8.64698e-93	-2.73967	0.214	0.903	2.63249e-88
AL138828.1	1.70023e-67	-2.64208	0.065	0.667	5.17619e-63
SPC25	3.13783e-63	-2.35064	0.056	0.636	9.55282e-59
TAGLN	3.3378e-63	-1.67647	0.146	0.771	1.01616e-58
DDX5	1.23167e-61	-1.4578	0.366	0.934	3.74968e-57
AC007319.1	3.77745e-61	-2.24869	0.208	0.791	1.15001e-56
RUNDC3B	4.19193e-53	-1.88868	0.127	0.681	1.27619e-48
AL133268.4	4.93653e-51	-1.84404	0.073	0.584	1.50288e-46
CYYR1-AS1	6.43969e-50	-1.89326	0.034	0.522	1.9605e-45
NEAT1	1.21987e-48	1.04488	0.966	0.982	3.71376e-44
AP001011.1	4.496e-48	-1.40741	0.037	0.522	1.36876e-43
EEF1A1	1.38399e-45	-1.49169	0.07	0.555	4.21343e-41
ZBTB20-AS5	3.86934e-45	-1.59654	0.039	0.491	1.17798e-40
VIM	2.24507e-44	-1.35095	0.11	0.619	6.83488e-40
BCL2L14	4.23582e-44	-1.60027	0.028	0.473	1.28955e-39
AC058822.1	1.04687e-43	-1.65687	0.048	0.502	3.1871e-39
ANKUB1	2.25528e-43	-1.64198	0.023	0.458	6.86599e-39
LPAR6	2.79601e-43	-1.45634	0.056	0.516	8.51216e-39
DLEU1	5.00914e-43	-1.49337	0.062	0.529	1.52498e-38
HERC2P2	8.38113e-43	-1.22956	0.268	0.793	2.55155e-38
STARD4-AS1	1.41575e-42	-1.41377	0.011	0.436	4.3101e-38
C9orf84	1.53881e-41	-1.66873	0.034	0.46	4.68476e-37
B2M	6.57634e-41	-1.04059	0.135	0.637	2.0021e-36
MAGI1-AS1	7.5521e-41	-1.48765	0.017	0.425	2.29916e-36
SLC5A4-AS1	1.35363e-39	-1.28893	0.124	0.597	4.121e-35
AC004594.1	2.10247e-38	-1.5037	0.039	0.443	6.40077e-34
COL1A1	4.92313e-38	-1.17736	0.085	0.522	1.4988e-33
PTCHD4	1.68925e-37	-1.70568	0.076	0.5	5.14276e-33
AP000787.1	7.24986e-36	-1.71114	0.068	0.463	2.20715e-31
LMCD1-AS1	3.91101e-35	-1.44734	0.107	0.524	1.19067e-30
UNC5D	4.33483e-35	-3.10939	0.014	0.374	1.3197e-30
LRRTM4	1.35295e-34	2.32676	0.259	0.004	4.11893e-30
AL109930.1	2.6179e-34	-1.49897	0.161	0.595	7.96992e-30
RPL10	2.76128e-34	-1.25508	0.028	0.394	8.40643e-30
AC117834.1	2.54317e-33	-1.48747	0	0.332	7.74241e-29
CGGBP1	6.11609e-33	-1.17422	0.051	0.421	1.86198e-28
AC023590.1	6.59773e-33	-1.55191	0.023	0.37	2.00861e-28
AC007098.1	1.68379e-32	-1.40181	0.045	0.408	5.12614e-28
RBMS3-AS2	6.92307e-32	-1.45173	0.023	0.361	2.10766e-27
KCNQ1OT1	2.68946e-31	-1.83669	0.085	0.445	8.18778e-27
ABCG2	4.36501e-31	-1.24044	0.155	0.573	1.32888e-26
RPL41	4.84991e-31	-1.04779	0.051	0.414	1.47651e-26
ANGPT2	7.42108e-31	-1.45755	0.079	0.452	2.25927e-26
DDX3P1	9.73609e-31	-1.27726	0.031	0.368	2.96405e-26
RAD51B	1.08498e-30	-2.45523	0.439	0.821	3.30311e-26
COL3A1	1.55273e-30	-1.09619	0.18	0.615	4.72714e-26
AC093110.1	1.06346e-29	-1.08238	0.006	0.311	3.23759e-25
AC093801.1	1.7346e-29	-1.6706	0.042	0.375	5.28083e-25
AC025569.1	1.14821e-28	-1.0803	0.02	0.332	3.49561e-24
PDE5A	2.53813e-28	-1.05727	0.023	0.335	7.72707e-24
ABCB1	3.00338e-28	-1.2475	0.349	0.751	9.14348e-24
SMAD1-AS2	3.7005e-28	-1.22772	0	0.286	1.12658e-23
AC015923.1	8.12591e-28	-1.30991	0.042	0.361	2.47385e-23
AC005261.5	1.18922e-27	-1.0361	0.006	0.293	3.62047e-23
STARD13-AS	1.2163e-27	-1.29278	0.031	0.342	3.7029e-23
ESR2	1.36706e-27	-1.0576	0.054	0.39	4.16187e-23
APCDD1	2.89155e-27	-1.04794	0.008	0.299	8.80302e-23
CASC19	7.30911e-27	-1.30264	0.02	0.315	2.22518e-22
AP001442.1	2.43416e-26	-1.15242	0.028	0.321	7.41055e-22
ZFPM2-AS1	1.46049e-25	-1.3447	0.059	0.368	4.44633e-21
AL139807.1	1.53393e-25	-1.11747	0.107	0.454	4.66991e-21
CDH2	1.71118e-25	-1.16271	0.031	0.324	5.2095e-21
AC211433.1	1.89221e-25	-1.04802	0.025	0.313	5.76065e-21
AP001831.1	2.49886e-25	-1.14278	0.017	0.293	7.60753e-21
ALG13-AS1	2.65589e-25	-1.0045	0.023	0.302	8.0856e-21
CD44	4.8903e-25	2.41774	0.383	0.119	1.4888e-20
NXN	7.47401e-25	1.62633	0.704	0.63	2.27539e-20
NOX4	1.16157e-24	-1.19698	0.197	0.562	3.53627e-20
CDH11	3.80323e-24	-1.20654	0.079	0.39	1.15786e-19
ITGA8	9.23594e-24	-1.37098	0.079	0.388	2.81179e-19
HIF1A-AS2	9.39542e-24	-1.1979	0.031	0.308	2.86034e-19
AL139317.5	1.1603e-23	-1.16061	0.087	0.399	3.53241e-19
STXBP6	1.56633e-22	-1.07165	0.068	0.361	4.76852e-18
AC131571.1	4.96666e-22	-1.10426	0.017	0.264	1.51205e-17
CHRDL2	9.44557e-22	-1.0709	0.003	0.231	2.87561e-17
AC004160.1	9.79449e-22	-1.12392	0.034	0.291	2.98183e-17
AL139184.1	2.17631e-21	-1.05802	0.003	0.227	6.62557e-17
AL360091.3	3.31359e-21	-1.07654	0.011	0.242	1.00879e-16
PTGER3	3.63044e-21	2.07814	0.341	0.106	1.10525e-16
FP671120.1	5.08862e-21	1.83494	0.383	0.147	1.54918e-16
GSE1	6.35578e-21	2.07592	0.561	0.385	1.93495e-16
EDIL3	8.82887e-21	-1.11976	0.054	0.321	2.68786e-16
SLC39A10	1.00832e-20	-1.00089	0.11	0.41	3.06972e-16
AC025887.2	4.16548e-20	-1.02009	0.003	0.214	1.26814e-15
TMLHE-AS1	4.31212e-20	-1.03962	0.031	0.275	1.31278e-15
DPP6	9.04759e-19	1.85441	0.499	0.245	2.75445e-14
CCDC178	9.81168e-19	-1.12686	0.079	0.346	2.98707e-14
IVNS1ABP	1.53267e-18	-1.11533	0.155	0.454	4.66607e-14
CRIM1	2.2473e-18	1.52626	0.676	0.628	6.84168e-14
PCDH11X	6.68088e-18	-1.61487	0.059	0.297	2.03393e-13
EFNA5	1.24796e-17	2.01038	0.22	0.04	3.79928e-13
CCDC171	2.41133e-17	-1.39907	0.169	0.434	7.34105e-13
SMOC2	3.24835e-17	-1.4479	0.045	0.264	9.88927e-13
SLC24A3	5.58031e-17	-1.86583	0.073	0.302	1.69887e-12
ZNF385B	9.90814e-17	-1.79413	0.006	0.187	3.01644e-12
RYR2	3.43208e-16	-1.44812	0.141	0.392	1.04486e-11
ATP8B4	5.11298e-16	-1.20821	0.008	0.187	1.5566e-11
COBLL1	6.77891e-16	1.28773	0.256	0.068	2.06377e-11
CMIP	1.09684e-15	1.4513	0.606	0.551	3.33923e-11
KCNE4	1.44587e-15	-1.1115	0.023	0.211	4.4018e-11
MMRN1	1.68101e-15	-1.15379	0.141	0.396	5.11765e-11
SAMD4A	2.33132e-15	2.08003	0.493	0.341	7.09748e-11
TMTC1	2.86724e-15	1.4137	0.715	0.641	8.72902e-11
MYH9	4.57707e-15	1.41612	0.608	0.548	1.39344e-10
ADGRG6	7.35054e-15	-1.03919	0.045	0.244	2.2378e-10
DMD	5.19093e-14	1.29653	0.496	0.3	1.58033e-09
TTLL7	7.0229e-14	1.19845	0.175	0.033	2.13805e-09
LENG8	1.07892e-13	1.51354	0.394	0.223	3.28466e-09
COL4A6	1.08472e-13	-1.12094	0.051	0.236	3.30232e-09
TNXB	2.421e-13	1.40317	0.285	0.114	7.37049e-09
RFX2	3.42021e-13	1.5086	0.406	0.229	1.04125e-08
AL136441.1	8.63973e-13	2.16607	0.138	0.018	2.63028e-08
FOS	1.19417e-12	1.45089	0.27	0.103	3.63552e-08
DOCK3	1.32006e-12	1.11001	0.169	0.035	4.01878e-08
RYR3	2.49678e-12	1.5938	0.448	0.288	7.60118e-08
NKAIN2	2.53403e-12	1.92352	0.18	0.042	7.71461e-08
DOCK5	2.43381e-11	1.38831	0.169	0.04	7.4095e-07
STOX2	2.61974e-11	1.44165	0.608	0.566	7.97554e-07
CALD1	3.07774e-11	1.16483	0.682	0.722	9.36988e-07
SEMA3D	1.11307e-10	1.58309	0.141	0.029	3.38864e-06
KLHL29	3.30228e-10	1.27882	0.248	0.103	1.00535e-05
MYO1D	5.70483e-10	1.39316	0.485	0.375	1.73678e-05
HPSE2	6.3605e-10	-1.20591	0.003	0.108	1.93639e-05
CNKSR3	8.80712e-10	1.3691	0.448	0.326	2.68124e-05
ADAM12	9.04488e-10	-1.1712	0.017	0.136	2.75362e-05
RRAS2	9.9137e-10	1.33117	0.225	0.093	3.01813e-05
IGF1R	1.71209e-09	1.23971	0.507	0.432	5.21228e-05
KCNMA1	7.55898e-09	-1.05874	0.259	0.471	0.000230126
FP236383.1	3.86296e-08	1.38554	0.546	0.542	0.00117604
NDRG1	7.04177e-08	1.42992	0.372	0.258	0.0021438
WNT5B	9.56797e-08	1.50667	0.144	0.046	0.00291287
CREB5	1.12809e-07	1.35904	0.301	0.185	0.00343436
ABCC4	2.23406e-07	1.28248	0.448	0.372	0.00680136
EPAS1	2.54457e-07	1.09761	0.642	0.685	0.0077467
BCR	3.18706e-07	1.45656	0.327	0.22	0.00970267
EPS8	4.07591e-07	1.11164	0.4	0.299	0.0124087
ABR	5.32148e-07	1.3201	0.383	0.288	0.0162007
EXT1	2.03755e-06	1.06495	0.62	0.665	0.0620312
TSPAN9	3.03134e-06	1.0549	0.439	0.388	0.0922863
SHANK3	3.09389e-06	1.04919	0.501	0.516	0.0941904
AC020916.1	4.28875e-06	1.26913	0.189	0.093	0.130567
YAP1	6.27034e-06	1.06755	0.377	0.297	0.190894
BACH2	7.36064e-06	1.06371	0.313	0.211	0.224087
FLRT2	8.53302e-06	1.2826	0.265	0.159	0.259779
ARHGEF28	9.17595e-06	1.1434	0.231	0.134	0.279353
KLHL13	9.25345e-06	-1.08396	0.104	0.214	0.281712
CELF2	9.43622e-06	1.20458	0.307	0.218	0.287276
CUX1	1.13166e-05	1.09864	0.507	0.529	0.344521
ANK2	2.69276e-05	1.03649	0.2	0.11	0.819784
SLC2A3	3.08843e-05	1.16334	0.468	0.418	0.940242
GNA14	4.78747e-05	1.08194	0.431	0.388	1
SKI	6.86412e-05	1.06295	0.228	0.141	1
ACTN1	9.50262e-05	1.20364	0.372	0.321	1
ZFPM2	0.000100276	1.07186	0.47	0.467	1
RAB11FIP3	0.000129028	1.07841	0.259	0.183	1
ANKRD11	0.000134457	1.0777	0.493	0.513	1
MITF	0.000147742	1.22429	0.279	0.201	1
EGFL7	0.0002023	1.0967	0.487	0.504	1
HIVEP3	0.000207021	1.03867	0.239	0.159	1
MECP2	0.000225554	1.03739	0.29	0.225	1
TNC	0.000343042	1.06347	0.194	0.121	1
SSBP3	0.000382047	1.04939	0.301	0.236	1
JUND	0.000512812	1.07103	0.225	0.158	1
NEXN	0.000633154	1.10033	0.208	0.141	1
SULF1	0.000995133	1.19222	0.287	0.223	1
TXNRD1	0.0010099	1.11096	0.186	0.125	1
TPM4	0.00145768	1.10835	0.437	0.467	1
SLCO2A1	0.00151148	1.1172	0.515	0.555	1
ELN	0.00157423	1.25027	0.237	0.176	1
FRMD4B	0.00225653	1.03153	0.462	0.496	1
NRG3	0.00282561	1.07503	0.135	0.079	1
MPP7	0.00325381	1.28028	0.124	0.071	1
LINC00578	0.00464862	1.23904	0.158	0.104	1
PCSK5	0.00946056	1.11242	0.262	0.216	1
PDLIM3	0.00972602	1.13088	0.194	0.148	1
TPM1	0.0331936	1.10492	0.414	0.452	1
FERMT2	0.0427325	1.00676	0.375	0.403	1
PKD2	0.0453908	1.04269	0.408	0.474	1
CCDC3	0.0598556	1.05537	0.175	0.141	1
PDE3A	0.0814799	1.26172	0.223	0.194	1
CNN1	0.289533	1.1471	0.225	0.234	1
PDE1A	0.297845	1.06095	0.132	0.119	1
BMP6	0.75962	1.05207	0.172	0.181	1
