# Supplementary material for: Integrating Spatial Transcriptomics and Single-nucleus RNA Sequencing Reveals the Potential Therapeutic Strategies for Uterine Leiomyoma
Source: Int J Biol Sci. 2023 May 8;19(8):2515–30. doi: 10.7150/ijbs.83510 (PMC10197899; doi:10.7150/ijbs.83510)
Supplement: Supplementary file 6 — Supplementary table 5. [file ijbsv19p2515s6.xls]

## Sheet: group.dif_smooth_12
GENES	p_val	avg_log2FC	pct.1	pct.2	p_val_adj
SULF1	1.65796e-103	-2.31712	0.22	0.616	5.14383e-99
CNN1	1.82464e-102	-1.95012	0.707	0.832	5.66093e-98
RAD51B	1.00513e-98	1.8882	0.89	0.629	3.11841e-94
ATF3	8.10196e-83	-2.04519	0.251	0.584	2.51363e-78
ADAMTSL1	8.97704e-82	1.51206	0.738	0.354	2.78513e-77
MEIS1	1.92366e-78	-1.35998	0.734	0.844	5.96816e-74
SLC24A2	3.51663e-73	1.32364	0.384	0.062	1.09103e-68
CCDC171	1.04274e-69	1.00008	0.74	0.365	3.2351e-65
ACTB	5.8058e-65	-1.30156	0.622	0.766	1.80125e-60
AC004594.1	3.71168e-64	1.25047	0.477	0.157	1.15155e-59
ENPP1	8.79886e-62	1.08916	0.737	0.418	2.72985e-57
LINC00513	2.14278e-61	1.11935	0.53	0.213	6.64799e-57
MAMDC2-AS1	7.45863e-58	1.17723	0.486	0.181	2.31404e-53
SLC8A1-AS1	9.13269e-56	1.00848	0.404	0.112	2.83342e-51
MT-CO1	1.3241e-54	1.19655	0.526	0.197	4.10803e-50
ALCAM	1.02035e-52	-2.04746	0.121	0.39	3.16563e-48
RPS27	3.75219e-49	1.04764	0.305	0.063	1.16412e-44
ACTG2	5.29992e-49	-1.44848	0.772	0.836	1.6443e-44
NRXN3	7.30009e-49	-1.38724	0.532	0.72	2.26485e-44
DES	4.39357e-48	-1.16273	0.715	0.779	1.3631e-43
NR4A1	5.29282e-47	-1.81626	0.297	0.524	1.6421e-42
EGR1	4.21582e-46	-1.4242	0.137	0.384	1.30796e-41
CTNNA3	3.03917e-43	1.09937	0.304	0.074	9.42902e-39
EMP1	7.15603e-40	1.46275	0.385	0.147	2.22016e-35
EMCN	4.20205e-38	1.18568	0.201	0.028	1.30369e-33
NAV2	2.27543e-37	-1.02283	0.613	0.738	7.05953e-33
FLT1	1.17893e-36	1.13446	0.201	0.031	3.65762e-32
DIAPH3	1.79716e-35	-1.15456	0.022	0.183	5.57568e-31
SLCO2A1	4.38898e-35	1.23211	0.183	0.024	1.36168e-30
DOCK3	1.23696e-32	-1.12419	0.164	0.369	3.83768e-28
SLIT2	1.82211e-32	-1.28794	0.512	0.639	5.65309e-28
GPC6	9.17628e-32	-1.43895	0.078	0.259	2.84694e-27
COBLL1	3.2313e-31	-1.3175	0.202	0.401	1.00251e-26
SLC35F4	2.22214e-30	-1.27211	0.137	0.333	6.8942e-26
THBS1	1.44928e-29	-1.49844	0.375	0.529	4.49639e-25
AL365295.1	4.58259e-29	-1.20616	0.32	0.499	1.42175e-24
PRICKLE1	3.3321e-28	-1.01045	0.071	0.237	1.03379e-23
FLNC	9.28118e-28	-1.38716	0.233	0.412	2.87949e-23
PDLIM3	2.01802e-27	-1.02285	0.822	0.817	6.2609e-23
ZNF385D	1.78589e-25	1.14298	0.205	0.058	5.54072e-21
ARID5A	8.4481e-24	-1.05237	0.399	0.523	2.62102e-19
ADAMTS9	5.91414e-23	1.53832	0.44	0.26	1.83486e-18
SHROOM3	1.38678e-21	-1.42198	0.178	0.333	4.30249e-17
LRRTM4	9.80216e-18	-1.40379	0.037	0.14	3.04112e-13
PLXNA4	3.14117e-16	-1.08961	0.33	0.446	9.74548e-12
SERPINE1	5.78738e-15	-1.26873	0.086	0.198	1.79553e-10
TNFRSF11B	5.60607e-14	-1.4603	0.052	0.143	1.73928e-09
RCAN1	7.60776e-12	-1.01421	0.228	0.331	2.36031e-07
HSPB1	2.23666e-10	-1.08575	0.312	0.392	6.93924e-06
DAPP1	9.92194e-07	-1.06867	0.186	0.252	0.0307828
CRIM1	0.00127577	-1.06233	0.608	0.603	1
